# Supplementary material for: Sodium 2-iodo­benzene­sulfonate monohydrate
Source: Acta Crystallogr Sect E Struct Rep Online. 2008 Nov 29;64(Pt 12):m1628. doi: 10.1107/S1600536808039202 (PMC2960107; doi:10.1107/S1600536808039202)
Supplement: Supplementary file 1 [file e-64-m1628-sup1.cif]

##############################################################################
###                                                                        ###
###        Electronic paper (Acta Crystallographica Section E)             ###
###                                                                        ###
##############################################################################
#                                                                            #
# This CIF contains the data in a paper accepted for publication in Acta     #
# Crystallographica Section E. It conforms to the requirements of Notes      #
# for Authors for Section E, and has been peer reviewed under the auspices   #
# of the IUCr Commission on Journals.                                        #
#                                                                            #
# Full details of the Crystallographic Information File format               #
# are given in the paper "The Crystallographic Information File (CIF):       #
# a New Standard Archive File for Crystallography" by S. R. Hall, F. H.      #
# Allen and I. D. Brown [Acta Cryst. (1991), A47, 655-685].                  #
#                                                                            #
# The current version of the core CIF dictionary is obtainable from          #
# ftp://ftp.iucr.org/pub/cif_core.dic. The current version number is 2.4.    #
#                                                                            #
# Software is freely available for graphical display of the structure(s) in  #
# this CIF.  For information consult the CIF home page http://www.iucr.org/  #
# cif/home.html                                                              #
#                                                                            #
# This file may be used for bona fide research purposes within the           #
# scientific community so long as proper attribution is given to the journal # 
# article from which it was obtained.                                        #
#                                                                            #
##############################################################################
                                             
data_global
_audit_creation_method     ?
_journal_date_recd_electronic     2008-10-29
_journal_date_accepted     2008-11-21
_journal_name_full     'Acta Crystallographica, Section E'
_journal_year     2008
_journal_volume     64
_journal_issue     12
_journal_page_first     m1628
_journal_page_last     m1628
_journal_paper_category     QM
_journal_coeditor_code     SU2075
_publ_contact_author
;
Muhammad Nawaz Tahir
University of Sargodha
Department of Physics
Sargodha
Pakistan
;
_publ_contact_author_email     'dmntahir_uos@yahoo.com'
_publ_contact_author_fax     '0092 48 32 22 121'
_publ_contact_author_phone     '0092 48 92 30 170'
_publ_section_title
;
Sodium 2-iodobenzenesulfonate monohydrate
;
loop_
    _publ_author_name
    _publ_author_address
    'Arshad, Muhammad Nadeem'
;
Department of Chemistry
Government College University
Lahore
Pakistan
;
    'Tahir, M. Nawaz'
;
Department of Physics
University of Sargodha
Sargodha
Pakistan
;
    'Khan, Islam Ullah'
;
Department of Chemistry
Government College University
Lahore
Pakistan
;
    'Shafiq, Muhammad'
;
Department of Chemistry
Government College University
Lahore
Pakistan
;
    'Siddiqui, Waseeq Ahmad'
;
Department of Chemistry
University of Sargodha
Sargodha
Pakistan
;
data_I
_audit_creation_method     SHELXL-97
_chemical_name_systematic
;
Sodium 2-iodobenzenesulfonate monohydrate
;
_chemical_name_common     ?
_chemical_formula_moiety     'Na +, C6 H4 I O3 S -, H2O'
_chemical_formula_sum     'C6 H6 I Na O4 S'
_chemical_formula_iupac     'Na +, C6 H4 I O3 S -, H2O'
_chemical_formula_weight     324.06
_chemical_melting_point     ?
_symmetry_cell_setting     monoclinic
_symmetry_space_group_name_H-M     'P 21/c'
_symmetry_space_group_name_Hall     '-P 2ybc'
loop_
    _symmetry_equiv_pos_site_id
    _symmetry_equiv_pos_as_xyz
    1 x,y,z
    2 -x,1/2+y,1/2-z
    3 -x,-y,-z
    4 x,1/2-y,1/2+z
_cell_length_a     13.6141(4)
_cell_length_b     8.8233(3)
_cell_length_c     7.8493(3)
_cell_angle_alpha     90
_cell_angle_beta     92.1710(10)
_cell_angle_gamma     90
_cell_volume     942.19(6)
_cell_formula_units_Z     4
_cell_measurement_reflns_used     2339
_cell_measurement_theta_min     1.50
_cell_measurement_theta_max     28.29
_cell_measurement_temperature     296(2)
_exptl_crystal_description     prismatic
_exptl_crystal_colour     colorless
_exptl_crystal_size_max     0.25
_exptl_crystal_size_mid     0.17
_exptl_crystal_size_min     0.15
_exptl_crystal_density_diffrn     2.285
_exptl_crystal_density_meas     ?
_exptl_crystal_density_method     'not measured'
_exptl_crystal_F_000     616
_exptl_absorpt_coefficient_mu     3.643
_exptl_absorpt_correction_type     multi-scan
_exptl_absorpt_process_details     '(SADABS; Bruker, 2005)'
_exptl_absorpt_correction_T_min     0.482
_exptl_absorpt_correction_T_max     0.580
_exptl_special_details
;
;
_diffrn_ambient_temperature     296(2)
_diffrn_radiation_type     MoK\a
_diffrn_radiation_wavelength     0.71073
_diffrn_radiation_source     'fine-focus sealed tube'
_diffrn_radiation_monochromator     graphite
_diffrn_measurement_device_type     'Bruker KAPPA APEXII CCD'
_diffrn_measurement_method     \w
_diffrn_detector_area_resol_mean     7.40
_diffrn_reflns_number     10141
_diffrn_reflns_av_R_equivalents     0.0243
_diffrn_reflns_av_sigmaI/netI     0.0186
_diffrn_reflns_theta_min     1.50
_diffrn_reflns_theta_max     28.29
_diffrn_reflns_theta_full     28.29
_diffrn_measured_fraction_theta_max     0.995
_diffrn_measured_fraction_theta_full     0.995
_diffrn_reflns_limit_h_min     -18
_diffrn_reflns_limit_h_max     18
_diffrn_reflns_limit_k_min     -11
_diffrn_reflns_limit_k_max     11
_diffrn_reflns_limit_l_min     -10
_diffrn_reflns_limit_l_max     10
_diffrn_standards_number     0
_diffrn_standards_interval_count     ?
_diffrn_standards_interval_time     ?
_diffrn_standards_decay_%     0
_refine_special_details
;
Refinement of <i>F</i>^2^ against ALL reflections. The weighted <i>R</i>-factor
<i>wR</i> and goodness of fit <i>S</i> are based on <i>F</i>^2^, conventional
<i>R</i>-factors <i>R</i> are based on <i>F</i>, with <i>F</i> set to zero for
negative <i>F</i>^2^. The threshold expression of <i>F</i>^2^ >
\s(<i>F</i>^2^) is used only for calculating <i>R</i>-factors(gt) <i>etc</i>.
and is not relevant to the choice of reflections for refinement.
<i>R</i>-factors based on <i>F</i>^2^ are statistically about twice as large
as those based on <i>F</i>, and <i>R</i>- factors based on ALL data will be
even larger.
;
_reflns_number_total     2339
_reflns_number_gt     2135
_reflns_threshold_expression     I>2\s(I)
_refine_ls_structure_factor_coef     Fsqd
_refine_ls_matrix_type     full
_refine_ls_R_factor_all     0.0227
_refine_ls_R_factor_gt     0.0194
_refine_ls_wR_factor_gt     0.0459
_refine_ls_wR_factor_ref     0.0472
_refine_ls_goodness_of_fit_ref     1.046
_refine_ls_restrained_S_all     1.046
_refine_ls_number_reflns     2339
_refine_ls_number_parameters     128
_refine_ls_number_restraints     0
_refine_ls_hydrogen_treatment     constr
_refine_ls_weighting_scheme     calc
_refine_ls_weighting_details
         'calc w=1/[\s^2^(Fo^2^)+(0.0176P)^2^+0.7234P] where P=(Fo^2^+2Fc^2^)/3'
_atom_sites_solution_hydrogens     geom
_atom_sites_solution_primary     direct
_atom_sites_solution_secondary     difmap
_refine_ls_shift/su_max     0.009
_refine_ls_shift/su_mean     0.001
_refine_diff_density_max     0.415
_refine_diff_density_min     -0.423
_refine_ls_extinction_method     none
_refine_ls_extinction_coef     ?
loop_
    _atom_type_symbol
    _atom_type_description
    _atom_type_scat_dispersion_real
    _atom_type_scat_dispersion_imag
    _atom_type_scat_source
    'C' 'C' 0.0033 0.0016
                         'International Tables Vol C Tables 4.2.6.8 and 6.1.1.4'
    'H' 'H' 0.0000 0.0000
                         'International Tables Vol C Tables 4.2.6.8 and 6.1.1.4'
    'O' 'O' 0.0106 0.0060
                         'International Tables Vol C Tables 4.2.6.8 and 6.1.1.4'
    'S' 'S' 0.1246 0.1234
                         'International Tables Vol C Tables 4.2.6.8 and 6.1.1.4'
    'I' 'I' -0.4742 1.8119
                         'International Tables Vol C Tables 4.2.6.8 and 6.1.1.4'
    'Na' 'Na' 0.0362 0.0249
                         'International Tables Vol C Tables 4.2.6.8 and 6.1.1.4'
_computing_data_collection     'APEX2 (Bruker, 2007)'
_computing_cell_refinement     'SAINT (Bruker, 2007)'
_computing_data_reduction     'SAINT (Bruker, 2007)'
_computing_structure_solution     'SHELXS97 (Sheldrick, 2008)'
_computing_structure_refinement     'SHELXL97 (Sheldrick, 2008)'
_computing_molecular_graphics
                  'ORTEP-3 for Windows (Farrugia, 1997) and PLATON (Spek, 2003)'
_computing_publication_material
                                'WinGX (Farrugia, 1999) and PLATON (Spek, 2003)'
loop_
    _atom_site_type_symbol
    _atom_site_label
    _atom_site_fract_x
    _atom_site_fract_y
    _atom_site_fract_z
    _atom_site_U_iso_or_equiv
    _atom_site_thermal_displace_type
    _atom_site_calc_flag
    _atom_site_refinement_flags
    _atom_site_occupancy
    I I1A 0.19343(9) -0.1923(2) 0.55095(18) 0.0385(2) Uani . . 0.78(2)
    I I1B 0.1984(5) -0.1716(17) 0.5644(12) 0.0628(13) Uani . . 0.22(2)
    S S1 0.37585(3) 0.02639(5) 0.34970(6) 0.02360(10)
                                                    Uani . . 1.000
    Na Na 0.51091(7) 0.29771(10) 0.49492(12) 0.0402(3) Uani . . 1.000
    O O1 0.42883(11) 0.14214(18) 0.2606(2) 0.0369(5) Uani . . 1.000
    O O2 0.38308(12) 0.0514(2) 0.53146(19) 0.0461(6) Uani . . 1.000
    O O3 0.40017(11) -0.12539(18) 0.2976(2) 0.0390(5) Uani . . 1.000
    O O4 0.39172(13) 0.4952(2) 0.38765(19) 0.0413(5) Uani . . 1.000
    C C1 0.24956(13) 0.0530(2) 0.2877(2) 0.0227(5) Uani . . 1.000
    C C2 0.17328(14) -0.0292(2) 0.3573(2) 0.0251(5) Uani . . 1.000
    C C3 0.07722(15) -0.0064(3) 0.2991(3) 0.0328(6) Uani . . 1.000
    C C4 0.05587(16) 0.0976(3) 0.1724(3) 0.0386(7) Uani . . 1.000
    C C5 0.13033(18) 0.1803(3) 0.1044(3) 0.0412(7) Uani . . 1.000
    C C6 0.22673(16) 0.1593(3) 0.1618(3) 0.0332(6) Uani . . 1.000
    H H3 0.02673 -0.06165 0.34590 0.0393 Uiso . . 1.000
    H H4 -0.00875 0.11181 0.13299 0.0463 Uiso . . 1.000
    H H4A 0.38645 0.48643 0.28018 0.0496 Uiso . . 1.000
    H H4B 0.33495 0.51683 0.41658 0.0496 Uiso . . 1.000
    H H5 0.11586 0.25088 0.01914 0.0495 Uiso . . 1.000
    H H6 0.27653 0.21667 0.11578 0.0398 Uiso . . 1.000
loop_
    _atom_site_aniso_label
    _atom_site_aniso_U_11
    _atom_site_aniso_U_22
    _atom_site_aniso_U_33
    _atom_site_aniso_U_12
    _atom_site_aniso_U_13
    _atom_site_aniso_U_23
    I1A 0.0425(3) 0.0384(5) 0.0345(3) -0.0046(4) 0.0010(2) 0.0146(3)
    I1B 0.0625(16) 0.071(3) 0.0543(18) -0.0264(19) -0.0055(11) 0.0310(15)
    S1 0.0214(2) 0.0248(2) 0.0243(2) 0.0002(2) -0.0019(2) -0.0017(2)
    Na 0.0466(5) 0.0325(5) 0.0407(5) 0.0011(4) -0.0087(4) -0.0053(4)
    O1 0.0285(7) 0.0346(8) 0.0478(9) -0.0059(6) 0.0027(6) 0.0055(7)
    O2 0.0349(8) 0.0784(13) 0.0245(7) -0.0004(8) -0.0055(6) -0.0061(8)
    O3 0.0301(8) 0.0252(8) 0.0612(10) 0.0051(6) -0.0043(7) -0.0076(7)
    O4 0.0447(9) 0.0519(10) 0.0274(7) 0.0000(8) 0.0018(7) -0.0009(7)
    C1 0.0224(8) 0.0227(9) 0.0227(8) 0.0025(7) -0.0012(7) -0.0016(7)
    C2 0.0277(9) 0.0240(9) 0.0234(9) 0.0001(7) -0.0006(7) -0.0011(7)
    C3 0.0261(9) 0.0349(12) 0.0373(11) -0.0030(8) 0.0008(8) -0.0037(9)
    C4 0.0283(10) 0.0430(13) 0.0438(12) 0.0083(9) -0.0091(9) -0.0036(10)
    C5 0.0405(12) 0.0413(14) 0.0413(12) 0.0096(10) -0.0066(10) 0.0141(10)
    C6 0.0333(10) 0.0316(11) 0.0346(11) 0.0019(8) 0.0017(8) 0.0091(9)
_geom_special_details
;
Bond distances, angles <i>etc</i>. have been calculated using the rounded
fractional coordinates. All su's are estimated from the variances of the
(full) variance-covariance matrix. The cell e.s.d.'s are taken into account in
the estimation of distances, angles and torsion angles
;
loop_
    _geom_bond_atom_site_label_1
    _geom_bond_atom_site_label_2
    _geom_bond_site_symmetry_1
    _geom_bond_site_symmetry_2
    _geom_bond_distance
    _geom_bond_publ_flag
    I1A C2 . . 2.104(2) no
    I1B C2 . . 2.073(12) no
    S1 O1 . . 1.4459(16) no
    S1 O2 . . 1.4433(16) no
    S1 O3 . . 1.4424(16) no
    S1 C1 . . 1.7846(18) no
    Na O1 . . 2.5219(18) no
    Na O4 . . 2.505(2) no
    Na O3 . 2_655 2.7218(18) no
    Na O3 . 3_656 2.5060(18) no
    Na O4 . 3_666 2.419(2) no
    Na O1 . 4_555 2.4609(18) no
    O4 H4B . . 0.8400 no
    O4 H4A . . 0.8500 no
    C1 C6 . . 1.389(3) no
    C1 C2 . . 1.395(3) no
    C2 C3 . . 1.384(3) no
    C3 C4 . . 1.376(4) no
    C4 C5 . . 1.373(3) no
    C5 C6 . . 1.384(3) no
    C3 H3 . . 0.9300 no
    C4 H4 . . 0.9300 no
    C5 H5 . . 0.9300 no
    C6 H6 . . 0.9300 no
loop_
    _geom_contact_atom_site_label_1
    _geom_contact_atom_site_label_2
    _geom_contact_distance
    _geom_contact_site_symmetry_1
    _geom_contact_site_symmetry_2
    _geom_contact_publ_flag
    I1A O2 3.368(2) . . no
    I1A O3 3.557(2) . . no
    I1A C1 3.750(2) . 4_545 no
    I1A I1A 4.055(2) . 4_544 no
    I1A I1A 4.055(2) . 4_545 no
    I1A C2 3.456(2) . 4_545 no
    I1A C3 3.688(3) . 4_545 no
    I1B O3 3.540(8) . . no
    I1B O2 3.211(11) . . no
    I1B C3 3.797(13) . 4_545 no
    I1B C1 3.846(14) . 4_545 no
    I1B C2 3.526(13) . 4_545 no
    I1A H4 3.3300 . 2_545 no
    S1 O2 3.4468(17) . 3_656 no
    O1 O3 3.149(2) . 2_655 no
    O1 O4 3.036(2) . 2_645 no
    O1 O4 3.191(2) . 4_554 no
    O2 S1 3.4468(17) . 3_656 no
    O2 I1B 3.211(11) . . no
    O2 I1A 3.368(2) . . no
    O2 O4 2.824(2) . 4_555 no
    O3 I1B 3.540(8) . . no
    O3 O1 3.149(2) . 2_645 no
    O3 I1A 3.557(2) . . no
    O4 O2 2.824(2) . 4_554 no
    O4 O1 3.191(2) . 4_555 no
    O4 O1 3.036(2) . 2_655 no
    O1 H4A 2.8900 . 2_645 no
    O1 H6 2.4200 . . no
    O2 H6 2.6100 . 4_555 no
    O2 H4A 1.9800 . 4_555 no
    C1 I1A 3.750(2) . 4_544 no
    C1 I1B 3.846(14) . 4_544 no
    C2 I1A 3.456(2) . 4_544 no
    C2 I1B 3.526(13) . 4_544 no
    C3 I1A 3.688(3) . 4_544 no
    C3 I1B 3.797(13) . 4_544 no
    C4 C4 3.506(3) . 3_555 no
    C2 H5 2.8900 . 4_555 no
    C3 H5 2.8800 . 4_555 no
    C4 H4 3.0700 . 3_555 no
    C6 H4B 2.9200 . 4_554 no
    H4 I1A 3.3300 . 2_555 no
    H4 C4 3.0700 . 3_555 no
    H4A O2 1.9800 . 4_554 no
    H4B C6 2.9200 . 4_555 no
    H5 C2 2.8900 . 4_554 no
    H5 C3 2.8800 . 4_554 no
    H6 O1 2.4200 . . no
    H6 O2 2.6100 . 4_554 no
loop_
    _geom_angle_atom_site_label_1
    _geom_angle_atom_site_label_2
    _geom_angle_atom_site_label_3
    _geom_angle_site_symmetry_1
    _geom_angle_site_symmetry_2
    _geom_angle_site_symmetry_3
    _geom_angle
    _geom_angle_publ_flag
    O1 S1 O2 . . . 110.70(10) no
    O1 S1 O3 . . . 113.24(9) no
    O1 S1 C1 . . . 105.56(9) no
    O2 S1 O3 . . . 114.48(10) no
    O2 S1 C1 . . . 106.16(9) no
    O3 S1 C1 . . . 105.90(9) no
    O1 Na O4 . . . 82.53(6) no
    O1 Na O3 . . 2_655 73.70(5) no
    O1 Na O3 . . 3_656 109.48(6) no
    O1 Na O4 . . 3_666 155.53(7) no
    O1 Na O1 . . 4_555 122.18(6) no
    O3 Na O4 2_655 . . 81.15(6) no
    O3 Na O4 3_656 . . 158.64(7) no
    O4 Na O4 . . 3_666 86.63(6) no
    O1 Na O4 4_555 . . 79.96(6) no
    O3 Na O3 2_655 . 3_656 118.69(6) no
    O3 Na O4 2_655 . 3_666 83.01(6) no
    O1 Na O3 4_555 . 2_655 153.11(6) no
    O3 Na O4 3_656 . 3_666 88.08(6) no
    O1 Na O3 4_555 . 3_656 78.69(6) no
    O1 Na O4 4_555 . 3_666 76.94(6) no
    S1 O1 Na . . . 104.30(8) no
    S1 O1 Na . . 4_554 144.40(10) no
    Na O1 Na . . 4_554 107.32(6) no
    S1 O3 Na . . 2_645 125.79(9) no
    S1 O3 Na . . 3_656 119.31(9) no
    Na O3 Na 2_645 . 3_656 100.23(6) no
    Na O4 Na . . 3_666 93.37(7) no
    Na O4 H4A 3_666 . . 118.00 no
    Na O4 H4B 3_666 . . 103.00 no
    Na O4 H4A . . . 107.00 no
    Na O4 H4B . . . 131.00 no
    H4A O4 H4B . . . 104.00 no
    C2 C1 C6 . . . 118.68(17) no
    S1 C1 C6 . . . 118.04(14) no
    S1 C1 C2 . . . 123.27(13) no
    I1A C2 C3 . . . 115.71(15) no
    I1A C2 C1 . . . 124.06(14) no
    I1B C2 C3 . . . 118.2(2) no
    C1 C2 C3 . . . 120.23(17) no
    I1B C2 C1 . . . 121.3(2) no
    C2 C3 C4 . . . 120.5(2) no
    C3 C4 C5 . . . 119.8(2) no
    C4 C5 C6 . . . 120.5(2) no
    C1 C6 C5 . . . 120.4(2) no
    C2 C3 H3 . . . 120.00 no
    C4 C3 H3 . . . 120.00 no
    C3 C4 H4 . . . 120.00 no
    C5 C4 H4 . . . 120.00 no
    C4 C5 H5 . . . 120.00 no
    C6 C5 H5 . . . 120.00 no
    C1 C6 H6 . . . 120.00 no
    C5 C6 H6 . . . 120.00 no
loop_
    _geom_torsion_atom_site_label_1
    _geom_torsion_atom_site_label_2
    _geom_torsion_atom_site_label_3
    _geom_torsion_atom_site_label_4
    _geom_torsion_site_symmetry_1
    _geom_torsion_site_symmetry_2
    _geom_torsion_site_symmetry_3
    _geom_torsion_site_symmetry_4
    _geom_torsion
    _geom_torsion_publ_flag
    O2 S1 O1 Na . . . . 4.83(11) no
    O2 S1 O1 Na . . . 4_554 156.95(15) no
    O3 S1 O1 Na . . . . -125.30(9) no
    O3 S1 O1 Na . . . 4_554 26.83(19) no
    C1 S1 O1 Na . . . . 119.29(8) no
    C1 S1 O1 Na . . . 4_554 -88.58(16) no
    O1 S1 O3 Na . . . 2_645 -18.05(13) no
    O1 S1 O3 Na . . . 3_656 112.93(10) no
    O2 S1 O3 Na . . . 2_645 -146.24(10) no
    O2 S1 O3 Na . . . 3_656 -15.26(13) no
    C1 S1 O3 Na . . . 2_645 97.16(10) no
    C1 S1 O3 Na . . . 3_656 -131.86(9) no
    O1 S1 C1 C2 . . . . -174.65(15) no
    O1 S1 C1 C6 . . . . 6.44(18) no
    O2 S1 C1 C2 . . . . -57.08(17) no
    O2 S1 C1 C6 . . . . 124.01(17) no
    O3 S1 C1 C2 . . . . 65.01(16) no
    O3 S1 C1 C6 . . . . -113.91(17) no
    O4 Na O1 S1 . . . . -111.84(9) no
    O4 Na O1 Na . . . 4_554 84.73(7) no
    O3 Na O1 S1 2_655 . . . 165.24(9) no
    O3 Na O1 Na 2_655 . . 4_554 1.81(6) no
    O3 Na O1 S1 3_656 . . . 49.96(10) no
    O3 Na O1 Na 3_656 . . 4_554 -113.48(7) no
    O4 Na O1 S1 3_666 . . . -176.30(14) no
    O4 Na O1 Na 3_666 . . 4_554 20.27(19) no
    O1 Na O1 S1 4_555 . . . -38.71(11) no
    O1 Na O1 Na 4_555 . . 4_554 157.85(7) no
    O1 Na O4 Na . . . 3_666 -158.02(6) no
    O3 Na O4 Na 2_655 . . 3_666 -83.44(6) no
    O3 Na O4 Na 3_656 . . 3_666 75.95(19) no
    O4 Na O4 Na 3_666 . . 3_666 0.00(7) no
    O1 Na O4 Na 4_555 . . 3_666 77.33(6) no
    O1 Na O3 S1 . . 2_655 2_655 136.29(11) no
    O1 Na O3 Na . . 2_655 4_554 -1.72(6) no
    O4 Na O3 S1 . . 2_655 2_655 51.55(11) no
    O4 Na O3 Na . . 2_655 4_554 -86.47(6) no
    O1 Na O3 S1 . . 3_656 3_656 19.44(12) no
    O1 Na O3 Na . . 3_656 4_555 -122.08(6) no
    O4 Na O3 S1 . . 3_656 3_656 141.17(16) no
    O4 Na O3 Na . . 3_656 4_555 -0.4(2) no
    O1 Na O4 Na . . 3_666 3_666 63.66(18) no
    O4 Na O4 Na . . 3_666 3_666 0.00(6) no
    O1 Na O1 S1 . . 4_555 4_555 -100.39(17) no
    O1 Na O1 Na . . 4_555 4_555 107.94(8) no
    O4 Na O1 S1 . . 4_555 4_555 -25.90(16) no
    O4 Na O1 Na . . 4_555 4_555 -177.57(7) no
    S1 C1 C2 I1A . . . . 2.0(2) no
    S1 C1 C2 C3 . . . . -177.78(16) no
    C6 C1 C2 I1A . . . . -179.11(16) no
    C6 C1 C2 C3 . . . . 1.1(3) no
    S1 C1 C6 C5 . . . . 177.54(18) no
    C2 C1 C6 C5 . . . . -1.4(3) no
    I1A C2 C3 C4 . . . . -179.9(2) no
    C1 C2 C3 C4 . . . . -0.1(3) no
    C2 C3 C4 C5 . . . . -0.6(4) no
    C3 C4 C5 C6 . . . . 0.3(4) no
    C4 C5 C6 C1 . . . . 0.7(4) no
loop_
    _geom_hbond_atom_site_label_D
    _geom_hbond_atom_site_label_H
    _geom_hbond_atom_site_label_A
    _geom_hbond_site_symmetry_A
    _geom_hbond_distance_DH
    _geom_hbond_distance_HA
    _geom_hbond_distance_DA
    _geom_hbond_angle_DHA
    _geom_hbond_publ_flag
    O4 H4A O2 4_554 0.85 1.98 2.824(2) 174 yes
    C6 H6 O1 . 0.93 2.42 2.834(3) 107 yes
    C5 H5 Cg 4_554 0.93 2.79 3.661(3) 156 yes
