# Supplementary material for: Sodium 2-iodo­benzene­sulfonate monohydrate
Source: Acta Crystallogr Sect E Struct Rep Online. 2008 Nov 29;64(Pt 12):m1628. doi: 10.1107/S1600536808039202 (PMC2960107; doi:10.1107/S1600536808039202)
Supplement: Supplementary file 2 [file e-64-m1628-Isup2.hkl]

#
# h,k,l, Fc-squared, Fo-squared, sigma(Fo-squared) and status flag
#
data_I
_shelx_title ' NT3 in P2(1)/c'
_shelx_refln_list_code          4
_shelx_F_calc_maximum      245.87
_exptl_crystal_F_000       616.00
_reflns_d_resolution_high  0.7497
 
loop_
 _symmetry_equiv_pos_as_xyz
 'x, y, z'
 '-x, y+1/2, -z+1/2'
 '-x, -y, -z'
 'x, -y-1/2, z-1/2'
 
_cell_length_a    13.6141
_cell_length_b     8.8233
_cell_length_c     7.8493
_cell_angle_alpha  90.000
_cell_angle_beta   92.171
_cell_angle_gamma  90.000
 
_shelx_F_squared_multiplier     1.000
 
loop_
 _refln_index_h
 _refln_index_k
 _refln_index_l
 _refln_F_squared_calc
 _refln_F_squared_meas
 _refln_F_squared_sigma
 _refln_observed_status
   2   0   0     9639.71     9910.44    266.21 o
   3   0   0    21303.78    22237.17    594.81 o
   4   0   0     2893.59     3131.25     61.06 o
   5   0   0    50829.33    49394.55   1321.73 o
   6   0   0      467.26      394.59     15.24 o
   7   0   0    14747.81    14401.67    387.44 o
   8   0   0     1365.23     1328.11     41.83 o
   9   0   0     4110.80     4077.15    115.56 o
  10   0   0     8591.55     8409.87    231.24 o
  11   0   0     1415.76     1396.52     46.44 o
  12   0   0     1384.44     1375.37     46.61 o
  13   0   0      735.58      743.28     30.66 o
  14   0   0      138.86      152.48     14.18 o
  15   0   0      356.93      311.59     20.74 o
  16   0   0     2086.04     2199.18     73.32 o
  17   0   0      248.62      276.43     21.50 o
  18   0   0      166.10      151.01     17.78 o
   1   1   0    13983.24    13943.49    161.19 o
   2   1   0     9259.49     9161.28     85.96 o
   3   1   0     8112.72     8196.93    104.09 o
   4   1   0    22279.13    22415.43    424.29 o
   5   1   0      893.05      906.13     20.05 o
   6   1   0     9809.12     9654.37    184.50 o
   7   1   0    10810.71    10561.61    202.03 o
   8   1   0     1398.39     1303.04     36.07 o
   9   1   0     7344.95     6993.65    136.42 o
  10   1   0     1796.93     1773.92     39.29 o
  11   1   0     3702.03     3557.19     73.48 o
  12   1   0     1575.58     1575.38     36.87 o
  13   1   0      146.85      149.74      9.85 o
  14   1   0     2021.30     1912.89     44.68 o
  15   1   0       69.24       98.72      9.63 o
  16   1   0      270.32      278.55     23.10 o
  17   1   0      257.98      258.07     19.91 o
  18   1   0        7.55       11.64     11.34 o
   0   2   0      685.61      676.54     10.11 o
   1   2   0     3693.68     3621.45     33.68 o
   2   2   0     5360.33     5269.22     48.23 o
   3   2   0    34320.84    34245.37    303.80 o
   4   2   0    13084.86    13102.66    137.49 o
   5   2   0      291.23      262.69      6.66 o
   6   2   0     6076.55     6372.22     82.64 o
   7   2   0      732.40      668.73     10.19 o
   8   2   0     7125.11     6975.29    100.30 o
   9   2   0     1744.91     1694.85     26.44 o
  10   2   0     2863.12     2764.51     41.78 o
  11   2   0        6.96        9.31      2.56 o
  12   2   0       10.50        9.55      2.28 o
  13   2   0     3710.53     3724.07     56.24 o
  14   2   0      123.74      137.12      5.91 o
  15   2   0      681.62      648.05     14.96 o
  16   2   0        4.19        8.15      3.32 o
  17   2   0       14.18       13.05      6.27 o
   1   3   0     7397.14     7350.73     67.52 o
   2   3   0        4.73       18.01      2.61 o
   3   3   0       93.91      103.37      2.70 o
   4   3   0     2258.47     2201.10     24.32 o
   5   3   0      138.72      173.95      4.12 o
   6   3   0     3882.72     3734.54     46.26 o
   7   3   0      252.90      264.91      5.18 o
   8   3   0      638.86      666.87     12.34 o
   9   3   0       84.63      107.70      3.51 o
  10   3   0      533.37      489.06      8.75 o
  11   3   0      663.08      614.60     10.45 o
  12   3   0       99.58       95.97      3.85 o
  13   3   0      221.31      210.00      5.50 o
  14   3   0       68.97       69.20      4.30 o
  15   3   0      209.65      192.60      6.05 o
  16   3   0       21.96       25.94      3.33 o
  17   3   0      260.25      230.38      9.22 o
   0   4   0     1434.73     1363.66     25.15 o
   1   4   0      272.85      233.04      5.39 o
   2   4   0       75.46       89.25      3.06 o
   3   4   0      120.85       97.86      3.32 o
   4   4   0      631.30      628.48      8.07 o
   5   4   0        3.80        2.76      1.84 o
   6   4   0      310.29      342.40      7.04 o
   7   4   0     1535.47     1475.41     20.41 o
   8   4   0     1079.37     1052.43     15.46 o
   9   4   0      628.42      614.96     10.34 o
  10   4   0       88.42      101.28      4.76 o
  11   4   0      419.25      397.74      8.77 o
  12   4   0      208.02      217.48      6.60 o
  13   4   0      260.84      259.77      7.93 o
  14   4   0        4.54        3.95      3.32 o
  15   4   0       27.30       30.42      4.16 o
  16   4   0      105.11      116.32      9.33 o
  17   4   0      155.91      173.51      9.73 o
   1   5   0     2642.41     2684.37     33.68 o
   2   5   0      503.96      546.49     11.47 o
   3   5   0        5.98        4.64      1.68 o
   4   5   0      457.64      403.87      6.14 o
   5   5   0      763.52      769.64      9.50 o
   6   5   0     3135.83     3096.84     34.94 o
   7   5   0      115.57      104.75      4.55 o
   8   5   0       27.24       28.76      3.76 o
   9   5   0        2.32        1.45      3.62 o
  10   5   0     1328.62     1276.72     27.24 o
  11   5   0      784.42      765.82     19.04 o
  12   5   0       33.00       41.01      5.74 o
  13   5   0        0.78        3.30      4.83 o
  14   5   0        0.29        2.00      4.95 o
  15   5   0      445.66      447.85     15.11 o
  16   5   0       97.79      106.03      8.66 o
   0   6   0    10571.47    10643.75    244.88 o
   1   6   0        0.87       15.74      3.91 o
   2   6   0     1570.52     1616.31     24.21 o
   3   6   0     2616.19     2670.89     37.53 o
   4   6   0      303.79      288.06      7.13 o
   5   6   0     3839.70     3783.63     47.43 o
   6   6   0      373.05      391.89     11.92 o
   7   6   0     1104.03     1082.33     16.47 o
   8   6   0      511.61      508.81     13.29 o
   9   6   0       78.91       75.54      6.95 o
  10   6   0     1163.66     1134.32     26.16 o
  11   6   0      473.11      487.83     15.47 o
  12   6   0      176.44      162.91     12.28 o
  13   6   0       84.20       80.27      9.99 o
  14   6   0        2.05        5.27      5.73 o
  15   6   0       25.68       36.03     13.36 o
   1   7   0     1069.47     1095.25     18.46 o
   2   7   0     5260.06     5296.48     85.17 o
   3   7   0     1804.10     1784.50     35.10 o
   4   7   0     2387.83     2404.74     36.53 o
   5   7   0       25.26       41.29      4.28 o
   6   7   0      366.24      354.43     14.05 o
   7   7   0     4898.98     4646.38     66.01 o
   8   7   0      301.69      297.44     11.26 o
   9   7   0     2568.62     2515.55     49.87 o
  10   7   0       67.67       78.44      8.61 o
  11   7   0       40.65       60.06      8.38 o
  12   7   0      704.25      688.80     20.38 o
  13   7   0       20.99       28.36      6.83 o
  14   7   0      780.19      782.84     23.78 o
   0   8   0     2262.24     2512.67    110.01 o
   1   8   0      492.40      505.59     12.92 o
   2   8   0     2014.10     2050.10     44.20 o
   3   8   0     3481.26     3434.34     67.24 o
   4   8   0      948.31      886.13     19.13 o
   5   8   0      758.75      811.29     16.30 o
   6   8   0     1229.27     1163.34     20.57 o
   7   8   0      729.86      731.49     15.69 o
   8   8   0      535.58      504.25     16.71 o
   9   8   0       22.55       15.26      6.31 o
  10   8   0      450.00      426.10     15.66 o
  11   8   0      138.91      133.91      9.82 o
  12   8   0       93.00       95.18      9.09 o
  13   8   0      580.91      580.30     19.79 o
   1   9   0     2130.98     2087.99     55.04 o
   2   9   0        2.08        3.41      5.87 o
   3   9   0       90.97      128.08      8.46 o
   4   9   0     1594.08     1552.10     26.56 o
   5   9   0       48.49       46.59      5.96 o
   6   9   0     1446.35     1413.91     26.86 o
   7   9   0      134.46      134.78      9.07 o
   8   9   0      292.41      303.67     12.50 o
   9   9   0      182.55      190.84     11.49 o
  10   9   0      200.43      188.38     11.46 o
  11   9   0      599.73      616.73     23.30 o
   0  10   0      756.07      733.71     38.52 o
   1  10   0       73.39      101.66     11.68 o
   2  10   0       39.19       58.53      9.60 o
   3  10   0      585.54      630.18     26.17 o
   4  10   0       38.37       62.87      7.69 o
   5  10   0      125.16      137.03      8.86 o
   6  10   0      262.30      270.72     10.14 o
   7  10   0      391.06      395.49     13.38 o
   8  10   0      302.51      269.37     19.60 o
   9  10   0       29.51       33.77      9.17 o
   1  11   0      179.03      201.62     25.17 o
   2  11   0      356.21      355.74     19.41 o
   3  11   0      209.32      206.79     15.92 o
   4  11   0      336.51      322.88     17.76 o
   5  11   0       88.23      109.48     11.28 o
   6  11   0        1.54       24.99     14.30 o
 -18   1   1        0.75       -0.79      3.26 o
 -17   1   1      276.26      268.46      8.64 o
 -16   1   1      488.84      504.98     13.32 o
 -15   1   1       74.98       88.09      5.14 o
 -14   1   1      710.98      735.00     22.32 o
 -13   1   1        3.18        1.30      5.35 o
 -12   1   1       77.50       57.96      6.39 o
 -11   1   1     2512.64     2361.68     50.90 o
 -10   1   1     1474.45     1491.51     34.02 o
  -9   1   1     1394.58     1308.71     29.86 o
  -8   1   1      862.11      837.45     20.44 o
  -7   1   1        9.98        5.26      4.14 o
  -6   1   1        7.15        8.15      1.22 o
  -5   1   1     3873.88     3797.85     55.10 o
  -4   1   1     2429.57     2409.52     32.92 o
  -3   1   1     6970.43     6976.37     61.79 o
  -2   1   1     2035.27     2203.26     18.49 o
  -1   1   1     4251.92     4456.50     40.55 o
   0   1   1    10262.48    10726.21     86.93 o
   1   1   1     5136.80     5430.08     41.92 o
   2   1   1     7235.34     7618.14     54.15 o
   3   1   1      972.71     1101.73     11.93 o
   4   1   1      523.32      593.07     11.29 o
   5   1   1    11619.78    12049.27    204.15 o
   6   1   1     1242.36     1312.62     28.43 o
   7   1   1     4427.97     4448.27     87.71 o
   8   1   1      139.25      138.26      7.73 o
   9   1   1        0.35        2.69      3.97 o
  10   1   1       98.62       91.16      7.30 o
  11   1   1      616.96      575.67     22.15 o
  12   1   1      847.71      909.05     62.03 o
  13   1   1       88.60       70.46      7.37 o
  14   1   1       72.03       61.15     10.69 o
  15   1   1       43.88       50.69     10.75 o
  16   1   1      154.43      153.78     16.13 o
  17   1   1        0.57       -0.95     10.34 o
 -17   2   1      132.90      153.85      9.78 o
 -16   2   1       49.55       53.34      5.18 o
 -15   2   1       72.41       80.78      5.04 o
 -14   2   1     1210.84     1206.90     21.60 o
 -13   2   1       49.48       57.96      6.96 o
 -12   2   1     1800.59     1815.99     29.35 o
 -11   2   1      139.32      138.52      5.13 o
 -10   2   1        3.64        8.32      2.69 o
  -9   2   1     6049.85     6001.32     87.06 o
  -8   2   1      117.41      124.80      2.91 o
  -7   2   1     5926.46     5933.77     66.09 o
  -6   2   1     4391.32     4778.58     53.38 o
  -5   2   1     1897.40     1957.76     22.73 o
  -4   2   1    13338.66    13768.88    164.42 o
  -3   2   1      435.89      379.81      4.30 o
  -2   2   1    21407.80    21713.47    185.75 o
  -1   2   1     8034.24     8489.43     77.21 o
   0   2   1     8968.45     9483.77     82.45 o
   1   2   1    18903.51    19749.05    162.90 o
   2   2   1     5593.01     5564.60     42.93 o
   3   2   1     9097.79     9490.50     86.20 o
   4   2   1     4501.79     4314.18     48.89 o
   5   2   1      341.27      326.58      5.21 o
   6   2   1     3807.92     3690.99     45.35 o
   7   2   1     1444.25     1420.17     20.03 o
   8   2   1     1357.08     1366.08     25.19 o
   9   2   1     2743.31     2672.98     46.98 o
  10   2   1       32.86       38.12      3.54 o
  11   2   1      879.77      829.81     16.91 o
  12   2   1      382.59      433.10     10.40 o
  13   2   1      330.84      308.81      8.66 o
  14   2   1      476.79      504.33     12.33 o
  15   2   1      162.15      184.09      7.32 o
  16   2   1      672.36      659.69     16.01 o
  17   2   1       39.50       48.49      7.10 o
 -17   3   1      190.48      208.69     17.77 o
 -16   3   1      163.22      170.52      6.48 o
 -15   3   1      254.07      242.71     10.78 o
 -14   3   1       38.26       47.14      3.58 o
 -13   3   1     2152.48     2188.93     31.98 o
 -12   3   1       47.49       47.94      3.30 o
 -11   3   1     2127.75     2184.12     28.51 o
 -10   3   1      127.91      120.13      4.12 o
  -9   3   1       30.17       29.67      2.32 o
  -8   3   1    14390.00    14666.06    172.03 o
  -7   3   1        9.20       17.38      2.16 o
  -6   3   1     5472.04     5392.43     66.34 o
  -5   3   1     7398.38     7480.36     84.63 o
  -4   3   1       44.17       71.60      2.10 o
  -3   3   1    13648.23    13758.74    129.02 o
  -2   3   1     3166.65     2809.38     35.09 o
  -1   3   1     9283.76     9310.97     94.70 o
   0   3   1     3769.29     3630.21     32.73 o
   1   3   1      286.04      309.41      9.37 o
   2   3   1    24638.37    24974.74    255.96 o
   3   3   1     1738.41     1611.84     15.67 o
   4   3   1      490.32      435.06      5.83 o
   5   3   1    19901.15    20097.86    223.73 o
   6   3   1      309.26      321.10      5.60 o
   7   3   1     2933.21     2913.06     36.74 o
   8   3   1     5965.38     6023.57     80.64 o
   9   3   1      521.30      538.19     11.36 o
  10   3   1     8710.74     8601.04    114.03 o
  11   3   1      211.31      225.98      5.73 o
  12   3   1     1077.82     1052.98     16.54 o
  13   3   1     1322.88     1338.72     23.37 o
  14   3   1      248.54      247.49      7.44 o
  15   3   1     1863.01     1817.61     35.55 o
  16   3   1        1.20        5.43      3.38 o
  17   3   1      237.54      240.43      8.02 o
 -17   4   1      234.61      200.75     21.21 o
 -16   4   1      501.39      476.34     14.73 o
 -15   4   1      922.10      945.00     22.46 o
 -14   4   1      518.32      504.51     12.05 o
 -13   4   1        0.98        5.35      3.40 o
 -12   4   1     1324.04     1304.81     23.36 o
 -11   4   1     1611.94     1591.57     24.80 o
 -10   4   1     1847.17     1900.86     38.65 o
  -9   4   1     5093.48     5080.67     68.50 o
  -8   4   1      455.86      454.84      8.66 o
  -7   4   1     1181.29     1193.36     17.39 o
  -6   4   1     6266.72     6159.64     70.89 o
  -5   4   1     4843.44     4973.44     53.86 o
  -4   4   1    11611.23    11239.06    129.85 o
  -3   4   1       93.30      107.21      6.17 o
  -2   4   1     7467.76     7574.06    105.37 o
  -1   4   1    12862.88    12665.08    135.32 o
   0   4   1     1571.03     1582.84     19.36 o
   1   4   1    25506.75    25261.18    275.52 o
   2   4   1      633.91      702.00      9.71 o
   3   4   1    11192.55    11441.60    108.07 o
   4   4   1     8888.51     9165.05     86.94 o
   5   4   1       23.88       31.01      2.00 o
   6   4   1    13384.21    13477.17    162.77 o
   7   4   1      842.67      859.27     13.29 o
   8   4   1     3340.00     3319.77     46.63 o
   9   4   1     1847.62     1864.32     27.66 o
  10   4   1       37.38       41.95      3.51 o
  11   4   1     2072.17     2159.65     31.78 o
  12   4   1     1356.38     1395.12     22.10 o
  13   4   1     1162.85     1157.07     21.53 o
  14   4   1      209.55      215.06      7.89 o
  15   4   1      152.80      152.98      8.44 o
  16   4   1      225.73      237.61     10.47 o
 -16   5   1      408.04      378.89     14.16 o
 -15   5   1      163.82      162.44      9.52 o
 -14   5   1      625.16      621.84     17.79 o
 -13   5   1      357.20      330.32     12.24 o
 -12   5   1      402.33      398.61     15.14 o
 -11   5   1     2156.65     2140.80     48.64 o
 -10   5   1     1797.58     1771.47     35.20 o
  -9   5   1      492.87      474.26     14.46 o
  -8   5   1     4029.42     3971.86     85.15 o
  -7   5   1      654.55      669.49     11.94 o
  -6   5   1     1682.29     1707.61     28.82 o
  -5   5   1    11620.91    11600.63    116.04 o
  -4   5   1     1153.43     1240.87     21.48 o
  -3   5   1     3618.28     3556.30     65.24 o
  -2   5   1     6968.27     7021.84     82.23 o
  -1   5   1     6115.43     6136.38     72.34 o
   0   5   1     5538.91     5445.34     69.91 o
   1   5   1     1621.70     1667.56     22.28 o
   2   5   1     9316.99     9431.55    130.02 o
   3   5   1     1515.19     1542.03     18.37 o
   4   5   1      811.05      833.21      9.83 o
   5   5   1     6664.83     6627.85     66.97 o
   6   5   1       33.94       43.90      2.80 o
   7   5   1     3679.08     3696.99     47.80 o
   8   5   1     5020.90     5063.80     94.92 o
   9   5   1      922.06      909.46     18.15 o
  10   5   1      528.41      522.30     14.33 o
  11   5   1     1114.31     1105.89     21.43 o
  12   5   1     1005.99     1028.31     23.74 o
  13   5   1      625.75      624.18     17.23 o
  14   5   1      244.89      240.77     10.83 o
  15   5   1      267.65      262.85     11.60 o
  16   5   1      196.52      182.15     10.66 o
 -15   6   1       51.74       49.96      7.37 o
 -14   6   1      194.06      194.21     10.95 o
 -13   6   1       61.42       79.16      7.50 o
 -12   6   1     1709.46     1649.00     35.56 o
 -11   6   1       19.12       22.36      5.72 o
 -10   6   1       29.00       30.37      8.24 o
  -9   6   1     1370.79     1329.62     29.27 o
  -8   6   1      958.37      927.23     19.47 o
  -7   6   1     3604.86     3586.15     46.64 o
  -6   6   1      955.92      923.99     16.71 o
  -5   6   1     1042.74     1046.93     14.30 o
  -4   6   1     1471.76     1550.43     20.87 o
  -3   6   1     2756.00     2808.59     38.54 o
  -2   6   1     7489.36     7503.60    125.91 o
  -1   6   1     3264.46     3283.58     50.24 o
   0   6   1     1049.55     1080.08     19.18 o
   1   6   1     1078.58     1048.16     19.01 o
   2   6   1     1874.32     1840.56     24.24 o
   3   6   1     1778.69     1804.60     31.06 o
   4   6   1     4147.62     4240.56     56.36 o
   5   6   1      389.16      388.77      6.75 o
   6   6   1      771.45      797.18     13.71 o
   7   6   1      587.91      580.92     10.29 o
   8   6   1       70.10       72.06      5.88 o
   9   6   1     3345.24     3239.75     60.44 o
  10   6   1      328.83      339.94     12.55 o
  11   6   1      228.66      242.80     11.06 o
  12   6   1      162.95      169.01      9.89 o
  13   6   1        1.21       -2.54      5.26 o
  14   6   1      735.54      763.38     23.64 o
  15   6   1        5.42        8.75      6.48 o
 -14   7   1        3.86       12.16      6.42 o
 -13   7   1      178.66      181.82     11.21 o
 -12   7   1       92.74       92.78      8.43 o
 -11   7   1       94.86       92.13      9.42 o
 -10   7   1      141.65      143.12      9.33 o
  -9   7   1        1.60        7.48      5.69 o
  -8   7   1      644.99      615.33     15.80 o
  -7   7   1      158.14      163.72      8.58 o
  -6   7   1       93.98       93.62      4.79 o
  -5   7   1     1435.52     1404.06     23.52 o
  -4   7   1      158.72      152.69      8.12 o
  -3   7   1        2.92        3.50      4.13 o
  -2   7   1     2161.81     2116.60     33.95 o
  -1   7   1     1338.54     1320.99     26.69 o
   0   7   1      328.05      328.91     10.12 o
   1   7   1       19.27       18.17      3.92 o
   2   7   1      996.99     1009.94     16.81 o
   3   7   1      788.84      760.48     13.95 o
   4   7   1      195.32      176.07      7.46 o
   5   7   1     1385.26     1394.95     29.96 o
   6   7   1      171.95      186.55      9.35 o
   7   7   1       30.64       22.20      4.69 o
   8   7   1      335.26      306.69     20.85 o
   9   7   1      548.83      501.71     15.96 o
  10   7   1      244.22      259.74     11.96 o
  11   7   1        7.42        4.20      5.66 o
  12   7   1      130.74      115.95      9.25 o
  13   7   1        8.32        8.96      6.61 o
  14   7   1       38.56       53.54     11.41 o
 -13   8   1       42.31       57.27      8.20 o
 -12   8   1       31.83       26.26      7.71 o
 -11   8   1      126.99      137.58     11.89 o
 -10   8   1        9.78        7.60      5.98 o
  -9   8   1        0.43       -4.58      5.37 o
  -8   8   1      171.47      149.10     13.12 o
  -7   8   1      178.10      179.39      9.88 o
  -6   8   1      149.16      153.31      7.02 o
  -5   8   1      101.43      106.36      6.26 o
  -4   8   1       93.66       92.20      7.12 o
  -3   8   1      105.93      104.49      8.28 o
  -2   8   1      253.70      250.65     10.49 o
  -1   8   1       56.56       59.50      6.33 o
   0   8   1      371.71      377.47     12.62 o
   1   8   1      797.49      804.92     17.06 o
   2   8   1       39.20       36.38      4.73 o
   3   8   1        9.94       17.75      4.36 o
   4   8   1      103.77      118.96      6.48 o
   5   8   1      356.27      351.33     12.39 o
   6   8   1      625.36      591.81     18.42 o
   7   8   1        4.61       -2.19      5.19 o
   8   8   1      264.82      298.63     22.75 o
   9   8   1        0.19        2.15      7.15 o
  10   8   1       25.56       10.75      7.83 o
  11   8   1       14.01        4.44      8.17 o
  12   8   1       89.93      111.45     11.96 o
  13   8   1      213.11      207.32     15.08 o
 -11   9   1       52.88       60.36      8.57 o
 -10   9   1        7.90        4.55      6.86 o
  -9   9   1      347.09      356.42     15.15 o
  -8   9   1       15.08       21.17      5.24 o
  -7   9   1       11.79       12.67      5.54 o
  -6   9   1      189.76      187.97      8.09 o
  -5   9   1        8.62       13.17      4.80 o
  -4   9   1        2.06       -3.36      5.90 o
  -3   9   1        1.33       12.18      9.34 o
  -2   9   1        7.63       15.44      6.32 o
  -1   9   1        3.09       16.77      9.13 o
   0   9   1      157.49      206.27     15.54 o
   1   9   1       23.09       22.18      5.93 o
   2   9   1       20.62       36.98      5.48 o
   3   9   1      260.41      252.17     10.05 o
   4   9   1       10.54       10.98      5.05 o
   5   9   1       88.82      112.39      6.58 o
   6   9   1        1.66        3.57      3.86 o
   7   9   1      140.34      153.11      9.92 o
   8   9   1       25.47       19.67      6.64 o
   9   9   1        5.30        4.60      5.87 o
  10   9   1      146.09      148.92     10.17 o
  11   9   1        3.24       18.03      8.31 o
  -9  10   1       21.89       38.51      9.60 o
  -8  10   1       62.13       72.23      8.40 o
  -7  10   1        5.25        2.39      6.61 o
  -6  10   1      176.28      192.02      9.25 o
  -5  10   1      133.25      140.39      8.33 o
  -4  10   1      416.01      426.16     15.33 o
  -3  10   1      185.80      175.84     18.11 o
  -2  10   1      152.29      168.88     13.26 o
  -1  10   1       52.32       48.91     13.47 o
   0  10   1       37.26       33.28      9.15 o
   1  10   1      956.08      967.83     32.05 o
   2  10   1       20.16       38.37      9.33 o
   3  10   1      303.80      352.34     18.34 o
   4  10   1       24.59       24.19      8.55 o
   5  10   1       22.05       21.76      6.82 o
   6  10   1      278.32      256.31     21.63 o
   7  10   1       48.57       58.17      8.49 o
   8  10   1      256.15      242.43     13.91 o
   9  10   1        1.74       12.82     12.88 o
  -6  11   1      251.38      268.21     16.36 o
  -5  11   1      118.26      123.26      9.42 o
  -4  11   1       60.64       55.63      7.97 o
  -3  11   1      295.22      314.19     16.57 o
  -2  11   1      337.70      365.77     21.98 o
  -1  11   1      446.15      504.71     23.08 o
   0  11   1       94.86      109.98     12.43 o
   1  11   1       15.00       13.88      8.82 o
   2  11   1       68.20      104.84     23.34 o
   3  11   1      145.08      180.31     14.97 o
   4  11   1      372.44      412.96     25.67 o
   5  11   1      171.55      183.94     11.49 o
   6  11   1        0.16        6.56      9.13 o
 -17   0   2        2.19        5.07      3.47 o
 -16   0   2      322.87      335.59      9.99 o
 -15   0   2      641.49      640.68     14.58 o
 -14   0   2     2413.61     2401.39     43.61 o
 -13   0   2     2675.12     2619.63     46.91 o
 -12   0   2        1.66        7.41      3.14 o
 -11   0   2     2001.52     1955.23     35.90 o
 -10   0   2     8664.07     8449.22    142.31 o
  -9   0   2     4338.14     4368.48     74.73 o
  -8   0   2     7171.57     7021.34    118.34 o
  -7   0   2       70.68       69.03      3.88 o
  -6   0   2    16817.07    16942.46    281.58 o
  -5   0   2     6121.68     6121.36    102.87 o
  -4   0   2      881.38      885.04     12.90 o
  -3   0   2    60451.03    57169.51    854.89 o
  -2   0   2     5455.90     5650.02     64.82 o
  -1   0   2     5877.30     5876.68     62.94 o
   0   0   2     8597.38     8834.94     94.06 o
   1   0   2     1079.06     1201.17     14.67 o
   2   0   2    53063.17    51033.73    578.79 o
   3   0   2     1280.00     1279.39     16.77 o
   4   0   2    11697.19    11243.89    195.12 o
   5   0   2     1583.54     1615.13     38.81 o
   6   0   2     8430.14     8963.15    190.58 o
   7   0   2    24130.51    23440.19    498.49 o
   8   0   2       15.32       16.60      2.37 o
   9   0   2     1852.07     1760.04     55.00 o
  10   0   2     2403.88     2275.63     69.65 o
  11   0   2      108.26      159.57     14.77 o
  17   0   2      157.91      161.82      9.33 o
 -17   1   2      841.27      830.14     14.48 o
 -16   1   2       96.63      100.59      4.07 o
 -15   1   2      380.09      397.44      7.55 o
 -14   1   2      629.31      634.60     10.24 o
 -13   1   2      445.86      473.36      8.14 o
 -12   1   2     2287.59     2246.49     28.77 o
 -11   1   2       15.09       21.36      2.27 o
 -10   1   2     3285.02     3235.01     39.95 o
  -9   1   2     2868.59     2872.17     35.55 o
  -8   1   2      199.07      207.87      4.08 o
  -7   1   2    14581.41    14366.53    157.58 o
  -6   1   2      503.77      520.84      7.17 o
  -5   1   2     2965.40     2712.22     30.81 o
  -4   1   2    18883.31    18932.78    197.23 o
  -3   1   2       74.75       78.57      2.11 o
  -2   1   2    19532.31    19140.50    163.72 o
  -1   1   2    13078.55    13476.12    104.44 o
   0   1   2     3156.02     3105.57     24.76 o
   1   1   2    17441.39    17680.29    136.92 o
   2   1   2       56.56       88.13      4.16 o
   3   1   2    15882.88    15912.94    131.74 o
   4   1   2     9219.12     9358.86    104.68 o
   5   1   2     7438.23     7656.83     86.00 o
   6   1   2    10338.78    10355.99    116.16 o
   7   1   2     1190.07     1218.19     17.45 o
   8   1   2     8105.66     8027.88    118.15 o
   9   1   2     2900.30     2799.47     60.26 o
  10   1   2      396.57      366.31      9.54 o
  11   1   2     4019.11     3745.58    103.40 o
  12   1   2      356.43      350.52     15.93 o
  13   1   2      924.97      861.81     26.75 o
  14   1   2     1161.49     1119.45     27.97 o
  15   1   2       11.21       13.33      3.94 o
  16   1   2      276.34      287.83      9.91 o
  17   1   2      161.53      161.86      7.64 o
 -17   2   2       89.53       92.55      5.67 o
 -16   2   2      728.33      741.67     13.39 o
 -15   2   2       14.26       11.17      2.69 o
 -14   2   2        1.59        5.70      3.07 o
 -13   2   2     1060.09     1056.47     15.49 o
 -12   2   2       15.84       15.79      2.48 o
 -11   2   2     3164.42     3132.92     39.32 o
 -10   2   2       16.29       20.25      2.38 o
  -9   2   2      952.31      927.00     12.28 o
  -8   2   2     1840.98     1879.28     22.47 o
  -7   2   2     3585.03     3555.19     40.51 o
  -6   2   2    14166.60    14093.39    154.53 o
  -5   2   2       22.49       14.35      1.54 o
  -4   2   2      861.66      800.66      8.13 o
  -3   2   2     8292.47     8706.12     77.30 o
  -2   2   2     1320.05     1261.71     14.39 o
  -1   2   2    27579.34    27847.73    240.47 o
   0   2   2    19349.45    19633.19    157.12 o
   1   2   2    11070.88    11182.82     89.11 o
   2   2   2     3194.25     3448.39     30.11 o
   3   2   2    10579.53    11107.72     90.91 o
   4   2   2    11937.43    12460.18    123.34 o
   5   2   2     5250.68     5017.93     57.01 o
   6   2   2     1045.23     1031.64     13.14 o
   7   2   2     4137.51     4152.89     57.05 o
   8   2   2      655.00      698.75     13.77 o
   9   2   2       20.91       27.57      2.23 o
  10   2   2     5339.95     5109.53     85.31 o
  11   2   2      145.66      162.02      4.79 o
  12   2   2      406.01      391.78      7.86 o
  13   2   2      263.28      259.91      6.23 o
  14   2   2        6.38        4.87      5.74 o
  15   2   2      833.14      859.06     15.85 o
  16   2   2       76.90       87.01      4.82 o
  17   2   2      466.76      456.07     12.75 o
 -17   3   2        3.53        8.89      4.40 o
 -16   3   2      134.58      147.32      7.84 o
 -15   3   2       76.72       69.11      4.32 o
 -14   3   2      211.12      209.33      6.62 o
 -13   3   2      223.46      210.04      6.03 o
 -12   3   2       18.63       30.29      5.10 o
 -11   3   2     1106.31     1046.27     15.61 o
 -10   3   2      812.67      771.22     12.24 o
  -9   3   2      828.77      763.19     11.03 o
  -8   3   2      467.12      477.22      8.02 o
  -7   3   2     1185.64     1182.76     15.29 o
  -6   3   2      736.92      727.85     10.27 o
  -5   3   2     1649.22     1810.47     20.55 o
  -4   3   2     4402.49     4350.48     44.08 o
  -3   3   2      290.70      343.11      4.81 o
  -2   3   2      443.92      391.80      6.13 o
  -1   3   2      275.80      274.95      4.39 o
   0   3   2     1029.70     1045.15     11.06 o
   1   3   2     4794.56     5031.73     46.14 o
   2   3   2       29.79       47.69      2.18 o
   3   3   2     1240.53     1242.94     11.07 o
   4   3   2     1344.70     1417.21     13.42 o
   5   3   2       39.12       33.69      2.14 o
   6   3   2     1926.73     1875.85     23.02 o
   7   3   2      109.40      129.96      4.42 o
   8   3   2     2006.99     1967.25     34.56 o
   9   3   2      722.83      701.64     12.35 o
  10   3   2        0.81        4.47      2.64 o
  11   3   2      809.49      827.75     17.36 o
  12   3   2       42.10       48.21      6.43 o
  13   3   2       63.69       63.80      5.77 o
  14   3   2      234.06      233.01      8.71 o
  15   3   2      139.91      128.39      7.12 o
  16   3   2       21.69       27.04      6.22 o
  17   3   2       48.40       45.41      5.88 o
 -16   4   2        1.86       -3.32      4.51 o
 -15   4   2      234.49      247.13     13.35 o
 -14   4   2       83.19       87.99      6.67 o
 -13   4   2       17.73       20.50      5.33 o
 -12   4   2        7.18        2.91      3.49 o
 -11   4   2      475.89      492.40     11.82 o
 -10   4   2     1404.67     1386.92     22.31 o
  -9   4   2       12.05       12.88      3.28 o
  -8   4   2       60.21       55.20      4.11 o
  -7   4   2      161.37      170.67      5.47 o
  -6   4   2     1844.17     1865.48     23.45 o
  -5   4   2     1314.64     1375.80     18.22 o
  -4   4   2      152.19      139.82      4.63 o
  -3   4   2     1358.70     1322.67     14.96 o
  -2   4   2      391.40      376.06      5.72 o
  -1   4   2     5604.83     5774.96     67.47 o
   0   4   2     1376.67     1449.44     19.07 o
   1   4   2      213.88      197.53      3.97 o
   2   4   2       31.93       68.48      2.48 o
   3   4   2       41.15       44.07      2.21 o
   4   4   2       10.15       12.76      2.02 o
   5   4   2        5.33        8.76      2.02 o
   6   4   2      798.59      811.39     12.93 o
   7   4   2       24.84       32.66      3.79 o
   8   4   2       58.02       50.24      3.58 o
   9   4   2       92.57       85.95      5.54 o
  10   4   2      191.02      198.02      8.73 o
  11   4   2       45.50       35.52      4.41 o
  12   4   2        4.13       -1.26      4.16 o
  13   4   2      278.00      282.13     10.44 o
  14   4   2      226.92      219.78     17.69 o
  15   4   2       69.89       74.78      8.11 o
  16   4   2       15.78       19.45      5.67 o
 -16   5   2        0.17        4.64      5.18 o
 -15   5   2       38.34       32.03      6.28 o
 -14   5   2        0.92       -4.72      4.72 o
 -13   5   2      292.26      305.07     12.11 o
 -12   5   2        6.56        8.79      6.59 o
 -11   5   2       89.98       89.49      6.95 o
 -10   5   2      139.52      138.73      8.27 o
  -9   5   2      561.26      550.62     13.27 o
  -8   5   2     1743.37     1684.63     26.52 o
  -7   5   2      393.31      367.95      9.49 o
  -6   5   2      328.24      295.88      6.76 o
  -5   5   2      113.15      128.23      4.75 o
  -4   5   2     2055.06     2090.70     32.01 o
  -3   5   2     1678.44     1757.96     27.29 o
  -2   5   2      759.75      690.68     10.41 o
  -1   5   2       90.71       96.75      4.34 o
   0   5   2        6.40        0.56      2.11 o
   1   5   2     1961.18     1916.55     21.58 o
   2   5   2        2.33        0.19      1.83 o
   3   5   2     1356.77     1358.37     18.68 o
   4   5   2       87.19       94.83      3.66 o
   5   5   2       44.74       45.75      2.68 o
   6   5   2     1120.49     1129.17     14.65 o
   7   5   2      500.23      500.29     11.11 o
   8   5   2     2084.41     2132.15     43.89 o
   9   5   2      424.35      431.37     15.05 o
  10   5   2      118.72      140.99      9.53 o
  11   5   2      117.43      119.09      9.28 o
  12   5   2      468.99      477.96     17.46 o
  13   5   2      458.90      465.39     17.68 o
  14   5   2       36.10       28.07     13.09 o
  15   5   2       65.82       55.50      7.04 o
 -15   6   2      115.79      110.66      8.96 o
 -14   6   2      594.86      613.06     18.85 o
 -13   6   2      255.46      246.44     11.90 o
 -12   6   2      103.83      121.33     14.01 o
 -11   6   2      271.47      254.65     11.55 o
 -10   6   2      713.65      674.93     18.78 o
  -9   6   2      670.38      657.90     18.32 o
  -8   6   2     1299.02     1230.57     24.12 o
  -7   6   2      219.89      226.43      7.49 o
  -6   6   2      931.97      893.71     20.12 o
  -5   6   2      592.48      574.23     13.51 o
  -4   6   2      496.70      494.77     10.89 o
  -3   6   2     6312.08     6318.67     97.53 o
  -2   6   2      361.68      356.96      9.95 o
  -1   6   2     1709.74     1668.60     24.94 o
   0   6   2      865.53      836.21     12.92 o
   1   6   2       64.41       70.30      3.81 o
   2   6   2     5377.43     5303.55     83.48 o
   3   6   2       55.09       68.46      3.79 o
   4   6   2     2740.93     2804.87     42.70 o
   5   6   2      400.77      401.80      8.06 o
   6   6   2      418.99      419.61     10.90 o
   7   6   2     1688.18     1715.58     24.06 o
   8   6   2       33.35       40.24      5.82 o
   9   6   2      274.54      280.78     16.11 o
  10   6   2        8.01       15.50      5.47 o
  11   6   2        0.20        2.19      5.13 o
  12   6   2      383.50      411.36     14.48 o
  13   6   2      367.95      411.90     14.86 o
  14   6   2       82.00       75.93      8.14 o
  15   6   2       72.55       87.80      8.65 o
 -14   7   2       66.51       47.43      7.75 o
 -13   7   2       83.37       98.84      9.16 o
 -12   7   2      945.91      955.91     25.22 o
 -11   7   2        1.82       -1.40      5.54 o
 -10   7   2      979.84     1015.76     25.56 o
  -9   7   2       41.86       42.92      6.77 o
  -8   7   2        0.68        5.84      4.62 o
  -7   7   2     2274.97     2231.28     39.46 o
  -6   7   2      659.60      627.76     11.81 o
  -5   7   2     2480.97     2375.00     41.47 o
  -4   7   2     1399.39     1349.11     26.41 o
  -3   7   2      134.43      142.09      7.95 o
  -2   7   2     1308.73     1307.02     32.39 o
  -1   7   2     3115.44     3032.94     42.28 o
   0   7   2     2909.65     2940.96     44.84 o
   1   7   2     1731.47     1758.58     34.87 o
   2   7   2       22.91       33.55      3.94 o
   3   7   2      792.88      787.91     15.30 o
   4   7   2     2683.77     2579.20     35.46 o
   5   7   2     1500.74     1469.15     22.17 o
   6   7   2     1562.71     1591.14     26.16 o
   7   7   2      203.52      203.90      7.85 o
   8   7   2      343.60      334.78     12.75 o
   9   7   2     1102.10     1144.89     26.94 o
  10   7   2       59.65       68.17      7.48 o
  11   7   2     1230.72     1232.33     29.27 o
  12   7   2       31.77       41.07      7.12 o
  13   7   2        8.75       10.62      6.44 o
  14   7   2      200.92      180.43     19.56 o
 -12   8   2        0.14       -2.74      6.11 o
 -11   8   2      800.74      784.70     23.01 o
 -10   8   2      351.82      377.51     15.40 o
  -9   8   2      657.97      667.01     20.18 o
  -8   8   2      906.16      861.83     23.27 o
  -7   8   2      180.05      215.14     13.26 o
  -6   8   2     1983.40     1966.24     31.72 o
  -5   8   2      522.83      531.52     14.76 o
  -4   8   2      973.30      937.60     24.76 o
  -3   8   2     1431.79     1419.22     32.45 o
  -2   8   2        4.42        5.84      5.14 o
  -1   8   2     1565.13     1578.33     41.67 o
   0   8   2     3453.70     3372.61     94.57 o
   1   8   2     1562.71     1556.33     29.71 o
   2   8   2      577.30      613.73     13.47 o
   3   8   2     1414.41     1399.94     23.91 o
   4   8   2      982.89     1017.20     17.46 o
   5   8   2     1915.13     1892.28     33.89 o
   6   8   2      122.38      140.69      7.07 o
   7   8   2      964.93      987.12     18.87 o
   8   8   2      453.46      438.77     15.39 o
   9   8   2      101.99      142.22     15.55 o
  10   8   2     1316.50     1341.15     31.56 o
  11   8   2       61.13       63.33      8.24 o
  12   8   2      168.64      178.44     13.46 o
 -11   9   2      164.16      189.75     11.84 o
 -10   9   2      513.32      491.88     18.18 o
  -9   9   2      736.59      744.33     22.35 o
  -8   9   2      320.29      314.94     14.80 o
  -7   9   2      698.38      702.78     18.45 o
  -6   9   2      105.71      118.72      6.78 o
  -5   9   2      203.37      197.99     11.63 o
  -4   9   2     2032.15     2066.68     75.51 o
  -3   9   2      211.60      216.60     12.46 o
  -2   9   2     2033.64     1935.78     52.45 o
  -1   9   2      129.23      133.37     14.21 o
   0   9   2      101.95       86.08     11.06 o
   1   9   2     1917.59     1976.20     58.10 o
   2   9   2       41.47       56.92      8.85 o
   3   9   2     2184.93     2284.63     48.92 o
   4   9   2       66.70       69.24      7.29 o
   5   9   2      104.73      119.68      7.15 o
   6   9   2      861.04      863.68     24.88 o
   7   9   2      326.92      336.90     19.11 o
   8   9   2     1274.36     1336.59     41.55 o
   9   9   2      152.63      162.96     13.84 o
  10   9   2       27.46       53.13     10.07 o
  -9  10   2       13.20       29.95     12.41 o
  -8  10   2       92.60       89.07     15.82 o
  -7  10   2       10.67        9.43      7.00 o
  -6  10   2      287.49      285.31     11.34 o
  -5  10   2      297.66      304.23     13.58 o
  -4  10   2        6.63       18.22      8.79 o
  -3  10   2      955.76      962.39     32.29 o
  -2  10   2       47.03       71.23     10.90 o
  -1  10   2       72.47       90.52     11.88 o
   0  10   2      983.15     1062.08     34.56 o
   1  10   2      233.06      244.77     16.31 o
   2  10   2      568.18      575.65     23.65 o
   3  10   2      351.14      375.81     19.15 o
   4  10   2      519.68      531.99     22.43 o
   5  10   2      347.06      355.29     13.05 o
   6  10   2        4.96       -0.70      8.71 o
   7  10   2      392.70      421.34     39.29 o
   8  10   2       38.34       20.86     16.07 o
  -5  11   2      212.86      235.59     18.25 o
  -4  11   2       17.99       17.75      9.44 o
  -3  11   2       69.22       80.41     12.06 o
  -2  11   2      100.09       98.51     12.07 o
  -1  11   2      312.68      343.86     19.55 o
   0  11   2      149.06      162.23     13.87 o
   1  11   2       13.61       39.68     10.25 o
   2  11   2        1.65       -4.65     17.10 o
   3  11   2        0.60       11.88      8.84 o
   4  11   2      241.54      264.00     14.24 o
   5  11   2       35.36       55.29     11.94 o
 -17   1   3      158.20      165.51      6.92 o
 -16   1   3        0.46        3.09      3.22 o
 -15   1   3       85.23       81.23      4.97 o
 -14   1   3      199.01      208.72      5.78 o
 -13   1   3       92.55      100.49      4.13 o
 -12   1   3       34.14       35.30      2.90 o
 -11   1   3       16.34       13.48      2.42 o
 -10   1   3       15.94       20.63      2.90 o
  -9   1   3      376.43      377.01      6.67 o
  -8   1   3      961.09      986.68     12.91 o
  -7   1   3       88.83       66.63      2.68 o
  -6   1   3     1912.11     1918.46     24.27 o
  -5   1   3      808.92      913.33     11.14 o
  -4   1   3      929.91      967.75      9.90 o
  -3   1   3      149.14      108.33      3.27 o
  -2   1   3      451.72      528.36      7.21 o
  -1   1   3    10184.75    10282.62     82.90 o
   0   1   3      349.13      342.38      4.04 o
   1   1   3     1469.33     1681.75     15.75 o
   2   1   3      275.32      207.40      3.35 o
   3   1   3      471.45      470.37      5.50 o
   4   1   3     4801.46     4655.00     43.04 o
   5   1   3        2.41       16.12      2.10 o
   6   1   3     1311.31     1371.50     18.48 o
   7   1   3        8.32       21.46      3.04 o
   8   1   3     1078.35     1051.36     14.71 o
   9   1   3     2802.56     2764.49     43.19 o
  10   1   3      176.13      157.34      5.08 o
  11   1   3      397.24      373.11      8.15 o
  12   1   3      150.73      140.03      4.89 o
  13   1   3      481.40      478.44      9.82 o
  14   1   3      202.41      195.43      6.62 o
  15   1   3      377.56      370.65      9.79 o
  16   1   3      267.45      279.84     10.58 o
  17   1   3        0.61       -0.58      4.34 o
 -17   2   3      205.70      206.25      8.31 o
 -16   2   3        2.54       -2.88      3.47 o
 -15   2   3      833.96      816.44     16.53 o
 -14   2   3       10.57       12.90      3.06 o
 -13   2   3      203.03      203.86      6.27 o
 -12   2   3     2336.86     2329.74     30.53 o
 -11   2   3      121.73      132.94      4.73 o
 -10   2   3     2707.41     2726.45     37.39 o
  -9   2   3      242.37      242.12      5.30 o
  -8   2   3      776.98      797.64     12.62 o
  -7   2   3     3741.64     3702.56     46.48 o
  -6   2   3      436.82      469.44      7.38 o
  -5   2   3     6720.24     6681.53     70.78 o
  -4   2   3      957.14      909.10     10.48 o
  -3   2   3      802.74      803.06      9.43 o
  -2   2   3     8080.22     8206.84     77.78 o
  -1   2   3      531.85      593.12      6.93 o
   0   2   3     5849.05     5903.39     52.12 o
   1   2   3     4270.60     4308.98     36.51 o
   2   2   3     2019.98     2126.69     19.45 o
   3   2   3    10255.07    10618.95     92.51 o
   4   2   3     1078.13     1090.64     11.71 o
   5   2   3     1808.86     1815.93     27.21 o
   6   2   3     3505.16     3499.76     44.62 o
   7   2   3      300.20      293.62      5.75 o
   8   2   3     2137.44     2084.42     28.58 o
   9   2   3      636.51      642.60     11.29 o
  10   2   3     1104.36     1114.47     17.50 o
  11   2   3      750.03      799.12     13.55 o
  12   2   3       87.23       77.56      3.89 o
  13   2   3      627.46      649.98     12.93 o
  14   2   3       68.43       81.45      9.87 o
  15   2   3      111.66      120.87      6.30 o
  16   2   3      213.08      229.26     10.47 o
 -16   3   3      524.51      494.54     12.60 o
 -15   3   3      104.66      117.09      9.89 o
 -14   3   3      534.93      540.79     12.71 o
 -13   3   3       88.22       82.94      5.84 o
 -12   3   3      323.35      321.68      8.07 o
 -11   3   3     3640.66     3691.62     46.63 o
 -10   3   3       24.68       22.24      3.03 o
  -9   3   3     3619.81     3612.23     42.17 o
  -8   3   3     1914.39     1945.08     23.96 o
  -7   3   3      506.00      510.34      8.29 o
  -6   3   3     6259.81     6252.63     71.14 o
  -5   3   3     2498.42     2462.72     25.95 o
  -4   3   3    12693.26    12789.93    120.35 o
  -3   3   3     4876.96     4998.52     50.65 o
  -2   3   3     1052.27     1117.61     15.67 o
  -1   3   3    19778.05    20227.27    202.09 o
   0   3   3     5687.15     5670.00     61.69 o
   1   3   3      795.98      657.98      7.27 o
   2   3   3    14434.61    14775.16    127.12 o
   3   3   3      162.27      157.68      3.74 o
   4   3   3     7310.15     7416.83     62.11 o
   5   3   3     5413.74     5405.08     54.84 o
   6   3   3     2830.29     2814.92     33.65 o
   7   3   3     9067.86     9078.21    102.74 o
   8   3   3      224.36      236.76      5.86 o
   9   3   3     3406.76     3373.64     47.06 o
  10   3   3      573.12      594.94     11.38 o
  11   3   3       59.51       55.70      3.81 o
  12   3   3     3538.18     3528.75     56.21 o
  13   3   3       27.66       27.42      4.15 o
  14   3   3      277.22      280.59     10.63 o
  15   3   3      131.89      135.30      7.98 o
  16   3   3      207.55      222.06     11.33 o
 -16   4   3       48.31       59.26     10.53 o
 -15   4   3      697.82      717.21     26.40 o
 -14   4   3      127.26      126.89      8.08 o
 -13   4   3      702.15      725.33     30.05 o
 -12   4   3     1669.87     1646.13     28.57 o
 -11   4   3      198.86      195.07      7.75 o
 -10   4   3     1745.12     1738.99     26.24 o
  -9   4   3     2642.86     2610.94     37.00 o
  -8   4   3     2207.98     2270.75     30.47 o
  -7   4   3     6693.14     6521.10     81.23 o
  -6   4   3       23.04       33.78      3.90 o
  -5   4   3     6876.04     6876.92     78.47 o
  -4   4   3     3446.98     3529.74     37.43 o
  -3   4   3     3077.48     3159.62     42.29 o
  -2   4   3    17115.04    16548.06    188.19 o
  -1   4   3        9.06       24.91      2.53 o
   0   4   3    10041.61    10130.66    116.66 o
   1   4   3     6638.76     6600.75     67.98 o
   2   4   3      863.19      915.70     10.66 o
   3   4   3     9553.79     9430.96     88.73 o
   4   4   3      922.93      911.35     10.29 o
   5   4   3     3674.48     3693.28     36.59 o
   6   4   3     4788.47     4844.94     49.80 o
   7   4   3       40.86       43.63      3.33 o
   8   4   3     1717.62     1779.47     24.99 o
   9   4   3     2745.46     2678.16     43.37 o
  10   4   3     1046.98     1036.72     20.03 o
  11   4   3      761.05      741.19     18.39 o
  12   4   3       72.64       79.77      7.91 o
  13   4   3      738.47      759.95     19.35 o
  14   4   3      798.88      815.30     25.29 o
  15   4   3      180.32      182.61      9.75 o
  16   4   3      461.10      462.06     29.95 o
 -15   5   3      161.29      185.72     10.17 o
 -14   5   3      644.26      649.12     18.53 o
 -13   5   3      557.56      557.03     16.84 o
 -12   5   3      190.39      205.08     10.10 o
 -11   5   3      864.13      854.29     21.41 o
 -10   5   3      178.06      175.65      9.21 o
  -9   5   3      654.92      625.26     17.18 o
  -8   5   3     3705.59     3669.97     58.78 o
  -7   5   3     1536.93     1552.58     24.60 o
  -6   5   3     3091.05     2985.54     40.83 o
  -5   5   3     2489.08     2536.75     27.62 o
  -4   5   3     2330.86     2324.90     37.05 o
  -3   5   3     5287.35     5182.63     61.59 o
  -2   5   3      287.00      262.71      6.61 o
  -1   5   3     7532.47     7281.80     92.03 o
   0   5   3      251.06      241.39      7.23 o
   1   5   3      742.38      757.88     12.37 o
   2   5   3    10919.85    11092.18    118.14 o
   3   5   3        1.19        8.36      1.93 o
   4   5   3     3036.01     3080.11     38.92 o
   5   5   3     3213.16     3250.62     35.65 o
   6   5   3     1982.86     1966.31     25.11 o
   7   5   3      886.85      859.25     17.81 o
   8   5   3      373.38      399.45     17.67 o
   9   5   3     4302.18     4226.07     75.73 o
  10   5   3     1132.46     1113.16     36.90 o
  11   5   3      216.00      214.73     10.26 o
  12   5   3      667.61      658.47     18.18 o
  13   5   3      312.53      330.70     14.80 o
  14   5   3      119.07      122.57      8.75 o
  15   5   3      472.01      467.33     16.03 o
 -14   6   3      115.64      118.60      9.11 o
 -13   6   3       15.81       13.12      8.20 o
 -12   6   3      711.96      743.77     20.92 o
 -11   6   3       33.78       45.75      7.11 o
 -10   6   3      880.41      817.28     21.53 o
  -9   6   3      645.25      603.73     19.94 o
  -8   6   3      515.75      451.85     15.09 o
  -7   6   3      332.06      342.89     11.04 o
  -6   6   3     1267.80     1182.00     27.10 o
  -5   6   3     1804.39     1805.39     32.23 o
  -4   6   3     1026.71      910.78     33.63 o
  -3   6   3      412.19      414.82      9.75 o
  -2   6   3      827.07      824.77     14.74 o
  -1   6   3     1384.55     1366.12     21.36 o
   0   6   3     1526.81     1547.90     23.63 o
   1   6   3     3780.38     3795.90     65.70 o
   2   6   3      526.52      546.01      9.72 o
   3   6   3     1809.19     1883.74     44.53 o
   4   6   3      662.51      638.26     11.06 o
   5   6   3      455.57      480.50      9.00 o
   6   6   3     4218.41     4214.36     59.48 o
   7   6   3      432.81      453.02      8.96 o
   8   6   3     1062.46     1016.79     23.68 o
   9   6   3       77.20       84.92      7.42 o
  10   6   3       48.92       50.66      6.68 o
  11   6   3      892.95      920.53     23.12 o
  12   6   3       25.69       35.16     11.23 o
  13   6   3      665.76      677.76     19.95 o
  14   6   3       24.71       25.13      7.06 o
 -13   7   3       58.95       57.09      7.92 o
 -12   7   3       47.76       55.73      7.76 o
 -11   7   3      568.62      543.95     17.97 o
 -10   7   3       88.85       86.64      8.20 o
  -9   7   3       28.57       27.89      6.57 o
  -8   7   3      942.61      916.31     28.23 o
  -7   7   3       13.37       29.44      7.22 o
  -6   7   3      265.28      260.28      9.74 o
  -5   7   3      908.10      882.90     19.39 o
  -4   7   3      814.09      748.78     30.56 o
  -3   7   3      784.42      773.94     18.12 o
  -2   7   3       27.18       39.68      4.85 o
  -1   7   3      777.56      789.00     35.91 o
   0   7   3      840.15      830.57     20.79 o
   1   7   3        0.28        6.53      4.34 o
   2   7   3     1317.83     1278.04     19.75 o
   3   7   3      358.74      351.13      8.77 o
   4   7   3      132.47      135.78      6.01 o
   5   7   3     1456.87     1475.97     22.33 o
   6   7   3      210.37      227.89     10.74 o
   7   7   3      305.79      297.44      9.15 o
   8   7   3       79.49       76.10      7.34 o
   9   7   3       13.24        7.63      5.59 o
  10   7   3      194.92      204.86     11.09 o
  11   7   3       19.36       18.53      6.55 o
  12   7   3      341.96      383.66     15.21 o
  13   7   3        0.67        0.93      6.69 o
 -12   8   3        0.53        0.87      7.13 o
 -11   8   3        8.85       20.34      7.05 o
 -10   8   3      131.99      131.41     10.12 o
  -9   8   3      544.61      602.11     25.59 o
  -8   8   3        2.26        2.19      5.91 o
  -7   8   3       73.31       76.03      6.99 o
  -6   8   3       30.61       33.91      5.62 o
  -5   8   3        5.84       15.30      5.26 o
  -4   8   3      481.02      482.20     14.46 o
  -3   8   3      425.29      411.41     13.46 o
  -2   8   3      693.35      697.59     20.75 o
  -1   8   3       73.74       64.66      7.84 o
   0   8   3        0.48       -1.48      6.04 o
   1   8   3        9.91        9.88      6.30 o
   2   8   3      716.91      758.24     18.92 o
   3   8   3      622.20      626.14     15.18 o
   4   8   3       94.92       87.96      6.57 o
   5   8   3       25.25       23.10      5.07 o
   6   8   3       31.84       33.94      6.25 o
   7   8   3      341.24      349.81     13.70 o
   8   8   3       80.90       92.75     17.81 o
   9   8   3      241.05      227.96     25.73 o
  10   8   3      111.08      135.84     13.24 o
  11   8   3       38.10       59.10     10.61 o
 -10   9   3        2.03        8.37      7.43 o
  -9   9   3       40.72       46.47      9.43 o
  -8   9   3        1.27       -2.42      6.26 o
  -7   9   3       43.36       47.92      7.91 o
  -6   9   3       82.89       89.25      8.43 o
  -5   9   3       13.10       18.71      6.54 o
  -4   9   3      200.43      198.41     12.60 o
  -3   9   3      202.55      194.13     14.86 o
  -2   9   3      158.38      155.83     13.32 o
  -1   9   3       36.83       45.16      9.62 o
   0   9   3       12.81        7.06      8.15 o
   1   9   3      251.96      248.14     16.02 o
   2   9   3        2.14        9.10      7.84 o
   3   9   3      125.32      106.45     10.46 o
   4   9   3       69.96       82.40      7.76 o
   5   9   3        3.85        9.18      5.63 o
   6   9   3       43.79       43.23      8.27 o
   7   9   3      114.92      120.09     10.97 o
   8   9   3       36.61       28.02     11.58 o
   9   9   3        3.84       15.84     14.74 o
  10   9   3       56.44       73.14     11.70 o
  -8  10   3      376.46      423.32     21.05 o
  -7  10   3      182.80      217.69     16.28 o
  -6  10   3      300.30      316.96     13.93 o
  -5  10   3       57.07       50.07     10.49 o
  -4  10   3      103.73      119.18     12.69 o
  -3  10   3      191.88      192.86     14.97 o
  -2  10   3      705.93      745.04     28.24 o
  -1  10   3      150.51      168.61     17.43 o
   0  10   3      189.14      180.94     14.49 o
   1  10   3       72.99       88.22     15.45 o
   2  10   3        1.46        2.94      7.21 o
   3  10   3      665.25      698.25     35.93 o
   4  10   3        6.90        4.20      7.02 o
   5  10   3      215.68      234.21     22.12 o
   6  10   3        6.17       16.28      9.40 o
   7  10   3       73.45       77.92     24.78 o
  -4  11   3      215.39      258.71     25.82 o
  -3  11   3      152.22      168.32     14.68 o
  -2  11   3       25.03       22.78     10.12 o
  -1  11   3      183.30      190.23     19.61 o
   0  11   3      219.83      253.28     17.72 o
   1  11   3      157.37      205.66     16.08 o
   2  11   3      344.72      333.78     16.21 o
   3  11   3       11.89       17.45      7.94 o
 -17   0   4      684.50      703.58     33.97 o
 -16   0   4      316.87      323.43     13.79 o
 -15   0   4      148.07      155.84     13.74 o
 -14   0   4      250.87      251.88     24.49 o
 -13   0   4      764.63      719.76     21.00 o
 -12   0   4     3140.57     3133.95     68.50 o
 -11   0   4     1710.39     1725.26     33.28 o
 -10   0   4      618.55      587.17     16.76 o
  -9   0   4     2423.38     2512.91     45.73 o
  -8   0   4     2055.27     2086.26     33.61 o
  -7   0   4      917.46      951.09     17.21 o
  -6   0   4    10372.94    10003.87    147.23 o
  -5   0   4     2002.87     1995.11     28.57 o
  -4   0   4     4543.40     4463.10     69.10 o
  -3   0   4     5227.43     5213.56     71.94 o
  -2   0   4     3298.46     3311.29     42.59 o
  -1   0   4    17498.02    17676.83    237.35 o
   0   0   4      390.20      397.85      8.93 o
   1   0   4    29927.11    31111.38    379.87 o
   2   0   4      745.97      683.65     11.82 o
   3   0   4     1125.42     1134.56     16.05 o
   4   0   4    28206.02    28701.89    353.65 o
   5   0   4      486.33      466.20     12.02 o
   6   0   4     7095.17     7209.96    126.99 o
   7   0   4     1727.17     1740.12     43.00 o
   8   0   4      120.76      118.13      9.71 o
   9   0   4     4023.58     3995.54     97.72 o
  10   0   4     3612.66     3495.10     82.98 o
  11   0   4     2786.76     2872.45     64.69 o
  12   0   4      217.52      209.61     15.18 o
  13   0   4      501.08      461.53     20.97 o
  14   0   4      501.68      552.22     23.99 o
  15   0   4      814.67      767.33     30.49 o
  16   0   4      417.79      448.36     21.62 o
 -16   1   4       63.59       66.03      6.23 o
 -15   1   4      554.91      523.44     12.56 o
 -14   1   4       23.81       24.21      3.90 o
 -13   1   4      940.27      914.19     17.64 o
 -12   1   4      236.85      233.93      7.56 o
 -11   1   4        6.98        6.32      3.25 o
 -10   1   4     4273.67     4249.39     52.74 o
  -9   1   4        0.94       -0.21      2.42 o
  -8   1   4     2945.16     2961.03     35.32 o
  -7   1   4     5151.47     5230.70     55.69 o
  -6   1   4      469.23      467.08      7.29 o
  -5   1   4    10112.49    10082.68    100.30 o
  -4   1   4     2272.85     2308.03     22.18 o
  -3   1   4     5972.95     5821.83     73.19 o
  -2   1   4    10705.43    10853.07     98.98 o
  -1   1   4       33.80       35.57      2.03 o
   0   1   4    13865.14    14038.10    133.63 o
   1   1   4     5083.61     5277.44     46.96 o
   2   1   4     2796.23     2697.10     27.15 o
   3   1   4    10222.48    10297.49     93.94 o
   4   1   4       19.80       15.67      1.76 o
   5   1   4     7368.34     7410.91     79.92 o
   6   1   4     2684.65     2615.82     34.28 o
   7   1   4     1506.32     1522.72     21.14 o
   8   1   4     6742.76     6760.37     93.53 o
   9   1   4       19.53       29.47      3.36 o
  10   1   4     1550.77     1520.30     26.89 o
  11   1   4     1772.30     1770.24     29.60 o
  12   1   4      368.48      354.10     10.31 o
  13   1   4      946.53      942.27     25.06 o
  14   1   4      277.24      270.83     11.32 o
  15   1   4      407.05      375.26     13.68 o
  16   1   4      141.43      137.22      9.08 o
 -16   2   4      361.03      352.83     13.01 o
 -15   2   4       42.30       53.45      9.76 o
 -14   2   4     1423.69     1407.71     25.19 o
 -13   2   4       46.03       47.03      4.40 o
 -12   2   4      201.25      206.59      7.41 o
 -11   2   4     1462.26     1442.22     24.74 o
 -10   2   4      840.95      818.20     15.76 o
  -9   2   4     5941.78     5898.35     71.90 o
  -8   2   4      179.73      177.28      5.15 o
  -7   2   4      798.12      795.54     10.82 o
  -6   2   4     3277.34     3333.80     43.42 o
  -5   2   4     1022.54     1029.14     11.01 o
  -4   2   4     6600.49     6647.94     60.69 o
  -3   2   4     5008.17     4937.71     50.24 o
  -2   2   4     4434.00     4434.41     43.69 o
  -1   2   4      196.78      164.99      4.17 o
   0   2   4     5388.78     5333.20     54.98 o
   1   2   4     6431.23     6213.74     55.14 o
   2   2   4     3363.77     3436.01     32.71 o
   3   2   4      538.66      531.64      6.73 o
   4   2   4     3442.06     3530.03     32.00 o
   5   2   4     1414.39     1396.65     16.95 o
   6   2   4        4.00        8.57      2.59 o
   7   2   4     8013.12     8161.58    129.65 o
   8   2   4      329.68      342.70      8.28 o
   9   2   4      525.60      519.70     11.40 o
  10   2   4      254.13      268.64      7.70 o
  11   2   4       67.42       69.66      5.13 o
  12   2   4     1265.97     1286.63     34.18 o
  13   2   4        0.38       -2.89      4.95 o
  14   2   4      962.64      950.22     26.11 o
  15   2   4       20.25       23.27      5.89 o
  16   2   4       24.77       21.31      5.83 o
 -16   3   4      104.89       92.64      6.18 o
 -15   3   4       17.93       21.18      4.58 o
 -14   3   4       65.21       72.33      8.12 o
 -13   3   4      191.67      164.34      7.14 o
 -12   3   4      486.06      484.85     11.84 o
 -11   3   4      195.85      195.18      7.24 o
 -10   3   4      334.67      331.27      9.16 o
  -9   3   4      208.50      211.73      7.24 o
  -8   3   4        0.94       -2.38      2.47 o
  -7   3   4     2021.97     1938.94     24.16 o
  -6   3   4      121.01      128.92      4.14 o
  -5   3   4      930.57      873.48     10.81 o
  -4   3   4     1268.89     1305.78     14.31 o
  -3   3   4       95.10      101.44      2.82 o
  -2   3   4     3415.70     3367.01     37.97 o
  -1   3   4      895.84      884.90     12.81 o
   0   3   4     1881.82     1855.35     21.48 o
   1   3   4      506.72      521.70      6.70 o
   2   3   4      387.07      416.80      5.66 o
   3   3   4     1608.64     1679.10     16.53 o
   4   3   4      690.21      685.71      8.35 o
   5   3   4     1695.06     1733.98     18.42 o
   6   3   4      169.92      181.39      5.80 o
   7   3   4       13.44       15.38      2.95 o
   8   3   4       92.48      112.77      5.70 o
   9   3   4       58.30       59.88      5.24 o
  10   3   4      245.50      234.79     11.31 o
  11   3   4      389.89      386.20     14.67 o
  12   3   4       26.35       25.57      6.01 o
  13   3   4        0.57       -4.16      5.17 o
  14   3   4      149.40      172.54     10.67 o
  15   3   4        9.73        9.19      9.16 o
 -15   4   4       56.02       53.54      5.74 o
 -14   4   4      137.48      139.53      7.34 o
 -13   4   4      393.13      421.89     11.63 o
 -12   4   4        0.54        6.37      3.78 o
 -11   4   4       13.84       13.89      3.91 o
 -10   4   4       26.50       20.37      3.87 o
  -9   4   4      401.42      394.06     10.18 o
  -8   4   4      791.19      837.19     14.75 o
  -7   4   4      315.99      295.88      7.17 o
  -6   4   4      885.53      857.90     12.17 o
  -5   4   4      214.20      218.53      5.65 o
  -4   4   4     2521.89     2513.72     27.77 o
  -3   4   4      835.66      819.10     12.51 o
  -2   4   4       38.79       42.32      3.19 o
  -1   4   4     1924.17     1989.33     25.69 o
   0   4   4       91.88       98.31      4.92 o
   1   4   4      374.55      347.90      7.27 o
   2   4   4      312.58      303.60      5.32 o
   3   4   4      943.88      980.42     11.75 o
   4   4   4      645.84      642.37      8.44 o
   5   4   4      447.56      445.06      6.82 o
   6   4   4        5.73        7.37      2.66 o
   7   4   4      104.16      105.45      6.55 o
   8   4   4       16.21       14.60      5.88 o
   9   4   4       29.67       28.55      6.68 o
  10   4   4      281.94      274.60     13.33 o
  11   4   4       39.96       43.16      7.13 o
  12   4   4       63.44       77.81     10.34 o
  13   4   4        0.09       -4.96      5.71 o
  14   4   4       24.18       21.01      7.02 o
  15   4   4      133.41      141.55     10.78 o
 -15   5   4        4.59        1.80      5.37 o
 -14   5   4       39.06       46.42      6.58 o
 -13   5   4      131.37      152.96      9.46 o
 -12   5   4        5.62        5.55      5.16 o
 -11   5   4      380.63      393.96     13.86 o
 -10   5   4       89.49       98.87     15.14 o
  -9   5   4      268.58      272.39     11.16 o
  -8   5   4        7.58        5.59      5.91 o
  -7   5   4      487.44      500.70     14.65 o
  -6   5   4      261.32      255.16      8.64 o
  -5   5   4     1343.23     1255.92     23.70 o
  -4   5   4      173.46      134.22      8.87 o
  -3   5   4        2.08        3.91      2.97 o
  -2   5   4     2051.30     2068.97     29.24 o
  -1   5   4        1.81        1.53      2.89 o
   0   5   4     2828.52     2723.85     34.59 o
   1   5   4      171.98      169.18      5.99 o
   2   5   4      147.16      132.09      4.87 o
   3   5   4      603.55      585.00     11.49 o
   4   5   4        7.77       12.22      3.61 o
   5   5   4     1841.53     1822.24     25.91 o
   6   5   4       58.69       57.18      4.48 o
   7   5   4      570.36      572.06     17.92 o
   8   5   4       11.81       14.55      8.54 o
   9   5   4       58.44       59.79      7.87 o
  10   5   4      414.35      432.67     14.30 o
  11   5   4       13.09       10.12      5.66 o
  12   5   4      202.60      187.04     12.39 o
  13   5   4      101.70      104.62     11.05 o
  14   5   4      118.38      120.35     10.96 o
 -14   6   4       63.74       66.70      7.91 o
 -13   6   4      156.40      186.76     10.83 o
 -12   6   4      702.47      705.71     20.64 o
 -11   6   4      165.17      159.06     13.87 o
 -10   6   4      465.57      434.67     15.35 o
  -9   6   4      506.74      490.73     16.05 o
  -8   6   4      500.88      481.12     13.41 o
  -7   6   4     1226.13     1231.30     28.55 o
  -6   6   4     1264.16     1256.45     24.24 o
  -5   6   4      726.00      744.51     16.84 o
  -4   6   4      378.53      327.56     10.65 o
  -3   6   4      101.56      136.39      7.22 o
  -2   6   4     1764.74     1727.18     28.42 o
  -1   6   4     2707.29     2717.97     38.09 o
   0   6   4      341.02      358.47      8.84 o
   1   6   4     1581.12     1571.26     28.83 o
   2   6   4      366.85      381.44     11.03 o
   3   6   4       11.01        4.61      4.23 o
   4   6   4     2475.44     2404.23     37.64 o
   5   6   4       12.60       11.52      4.20 o
   6   6   4      900.36      921.81     17.10 o
   7   6   4      457.56      438.17     10.47 o
   8   6   4       98.26      113.14      7.91 o
   9   6   4      955.21     1005.89     24.33 o
  10   6   4      268.35      243.66     12.06 o
  11   6   4      263.76      264.88     13.67 o
  12   6   4       28.96       35.29      7.29 o
  13   6   4        2.83       -2.02      6.54 o
 -13   7   4      175.51      143.92     12.93 o
 -12   7   4       12.16        5.31      6.18 o
 -11   7   4        7.67        0.60      6.06 o
 -10   7   4     1134.87     1094.91     27.86 o
  -9   7   4        2.52        4.41      6.72 o
  -8   7   4     1371.84     1322.82     27.11 o
  -7   7   4      222.81      248.84     11.87 o
  -6   7   4      310.33      290.43     14.97 o
  -5   7   4     1719.81     1739.32     32.71 o
  -4   7   4      687.92      656.19     16.64 o
  -3   7   4     3775.61     3724.14     62.59 o
  -2   7   4      893.77      791.19     25.28 o
  -1   7   4      186.24      169.01     10.52 o
   0   7   4     1000.08      983.11     23.46 o
   1   7   4     1385.30     1341.24     35.59 o
   2   7   4     2095.06     2106.01     34.77 o
   3   7   4     1863.09     1822.18     41.54 o
   4   7   4      278.56      266.11      9.71 o
   5   7   4      395.97      396.95     11.20 o
   6   7   4     1221.26     1227.60     25.63 o
   7   7   4      502.91      542.52     17.81 o
   8   7   4     2127.67     2125.29     65.96 o
   9   7   4      248.67      263.29     16.11 o
  10   7   4      280.95      270.74     16.45 o
  11   7   4      691.90      694.95     26.39 o
  12   7   4        0.13        6.85      8.50 o
 -11   8   4      418.18      433.59     17.17 o
 -10   8   4        1.86        3.11      6.49 o
  -9   8   4      887.88      853.96     24.24 o
  -8   8   4       73.65       82.14      9.41 o
  -7   8   4      130.82      119.79      9.67 o
  -6   8   4     1204.21     1226.63     30.58 o
  -5   8   4       22.26       23.03      8.10 o
  -4   8   4     1100.82     1069.11     27.54 o
  -3   8   4     1267.14     1191.07     29.79 o
  -2   8   4      497.29      453.92     20.70 o
  -1   8   4     1064.10      986.81     33.91 o
   0   8   4      385.88      387.17     16.20 o
   1   8   4     1996.39     1919.72     42.92 o
   2   8   4     1195.29     1140.84     31.95 o
   3   8   4      353.40      337.27     16.62 o
   4   8   4     1743.55     1707.19     29.99 o
   5   8   4      212.70      249.21      9.82 o
   6   8   4      241.25      290.21     12.61 o
   7   8   4     1450.99     1381.01     32.32 o
   8   8   4      165.78      179.36     14.49 o
   9   8   4       86.64      102.14     18.02 o
  10   8   4      175.93      188.57     14.96 o
  -9   9   4      120.86      146.05     13.36 o
  -8   9   4      160.21      151.85     13.68 o
  -7   9   4     1697.35     1775.01     40.78 o
  -6   9   4      310.24      321.15     14.78 o
  -5   9   4      604.22      574.87     23.28 o
  -4   9   4      359.49      348.07     18.63 o
  -3   9   4      100.36       94.22     11.92 o
  -2   9   4     1789.19     1794.71     50.67 o
  -1   9   4       14.05       15.08      9.12 o
   0   9   4     1398.57     1286.50     32.93 o
   1   9   4      150.64      149.52     14.85 o
   2   9   4        0.82        4.66      6.99 o
   3   9   4      746.86      783.23     31.01 o
   4   9   4      219.83      206.16     16.29 o
   5   9   4     1122.72     1158.26     25.31 o
   6   9   4       30.48       38.73      8.64 o
   7   9   4        2.81       -7.22      7.22 o
   8   9   4      193.54      201.76     23.22 o
   9   9   4      210.27      219.44     29.01 o
  -6  10   4      581.03      584.85     23.54 o
  -5  10   4       13.00       24.34     10.38 o
  -4  10   4      105.62      101.95     13.05 o
  -3  10   4      673.39      711.62     28.41 o
  -2  10   4       85.27       71.57     11.48 o
  -1  10   4      318.32      296.19     18.72 o
   0  10   4      163.32      168.32     17.52 o
   1  10   4      169.46      188.05     12.81 o
   2  10   4      422.24      467.79     22.94 o
   3  10   4       17.91       24.57      8.18 o
   4  10   4      561.97      565.25     19.55 o
   5  10   4       52.61       77.47      8.64 o
   6  10   4        1.47        4.03      9.18 o
 -16   1   5       14.27       20.15      4.44 o
 -15   1   5      172.34      179.79      7.77 o
 -14   1   5        3.14        9.06      3.96 o
 -13   1   5        0.51        2.46      5.22 o
 -12   1   5      173.88      176.03      7.30 o
 -11   1   5      598.48      609.98     15.28 o
 -10   1   5     1086.18     1077.44     19.78 o
  -9   1   5      146.13      158.47      6.61 o
  -8   1   5       98.61       91.50      4.18 o
  -7   1   5      243.99      245.49      5.66 o
  -6   1   5     1095.54     1097.70     15.17 o
  -5   1   5      597.82      601.76      8.50 o
  -4   1   5     3007.61     3075.09     31.29 o
  -3   1   5      555.85      552.17      9.17 o
  -2   1   5       87.20       90.37      3.45 o
  -1   1   5     2512.25     2519.07     31.15 o
   0   1   5      482.39      520.55      8.26 o
   1   1   5     6082.74     6132.86     63.12 o
   2   1   5        0.22        4.93      1.45 o
   3   1   5      344.54      354.86      5.32 o
   4   1   5       46.93       54.97      3.51 o
   5   1   5     1658.60     1629.25     17.52 o
   6   1   5     7672.31     7729.95     96.90 o
   7   1   5        0.47        7.77      3.01 o
   8   1   5      397.89      395.56     14.60 o
   9   1   5        1.37        4.68      5.07 o
  10   1   5     1199.32     1154.63     30.56 o
  11   1   5      818.16      815.85     23.54 o
  12   1   5       10.38       10.76      7.38 o
  13   1   5      484.95      477.14     16.88 o
  14   1   5      134.89      121.59     10.37 o
  15   1   5      449.19      459.13     16.77 o
 -15   2   5       92.57      100.51      6.16 o
 -14   2   5       48.89       52.59      5.11 o
 -13   2   5      924.01      917.70     18.49 o
 -12   2   5       55.93       58.47      4.88 o
 -11   2   5      646.22      676.47     14.46 o
 -10   2   5      595.58      566.16     12.66 o
  -9   2   5       63.40       61.96      4.51 o
  -8   2   5     3792.55     3769.31     47.71 o
  -7   2   5        4.17        6.80      2.69 o
  -6   2   5      595.42      589.12      9.02 o
  -5   2   5     2066.27     2125.93     21.16 o
  -4   2   5        7.52        8.87      1.93 o
  -3   2   5     5465.49     5301.38     58.53 o
  -2   2   5     1278.82     1295.97     17.66 o
  -1   2   5     1744.06     1713.34     20.91 o
   0   2   5     2589.54     2577.61     29.94 o
   1   2   5       23.18       20.41      2.72 o
   2   2   5     3250.61     3214.62     32.75 o
   3   2   5     2931.82     2877.30     26.93 o
   4   2   5     1075.54     1082.27     12.12 o
   5   2   5     2599.01     2642.90     28.59 o
   6   2   5      783.54      727.47     18.00 o
   7   2   5      259.47      265.92      9.41 o
   8   2   5     1993.74     1822.17     44.57 o
   9   2   5       27.23       28.84      6.06 o
  10   2   5      936.03      906.30     25.75 o
  11   2   5      200.47      196.16     10.94 o
  12   2   5       29.38       29.20      8.89 o
  13   2   5      861.42      858.99     25.18 o
  14   2   5        0.33       -0.01      5.70 o
  15   2   5      189.70      206.16     11.69 o
 -15   3   5       25.49       28.51      4.92 o
 -14   3   5     1014.47     1030.72     26.73 o
 -13   3   5        0.51       -3.09      3.82 o
 -12   3   5      380.63      408.33     11.02 o
 -11   3   5      242.65      252.53     10.00 o
 -10   3   5       44.91       52.24      4.60 o
  -9   3   5     1906.84     1887.02     50.35 o
  -8   3   5      554.63      567.80     11.38 o
  -7   3   5     5902.09     5932.20     80.72 o
  -6   3   5     1246.34     1240.24     16.66 o
  -5   3   5        4.98       10.71      2.17 o
  -4   3   5     5750.52     5766.39     53.47 o
  -3   3   5     2657.32     2647.91     30.19 o
  -2   3   5     6220.14     6090.64     65.69 o
  -1   3   5     4096.39     4035.59     48.61 o
   0   3   5     1183.97     1229.92     15.45 o
   1   3   5     2305.61     2232.13     24.46 o
   2   3   5     6071.78     5869.12     57.84 o
   3   3   5     5918.67     5898.41     58.99 o
   4   3   5     1781.67     1779.71     19.48 o
   5   3   5       92.29      104.62      4.07 o
   6   3   5     1576.32     1541.53     22.16 o
   7   3   5      468.25      465.67     14.28 o
   8   3   5      514.61      527.72     18.24 o
   9   3   5     3707.20     3654.63     83.89 o
  10   3   5      263.08      273.60     13.07 o
  11   3   5      343.21      313.80     17.69 o
  12   3   5      581.17      561.98     19.59 o
  13   3   5       14.72       16.35      6.52 o
  14   3   5      975.65      944.24     28.14 o
 -15   4   5      347.41      362.22     27.65 o
 -14   4   5      122.88      131.43      8.82 o
 -13   4   5      646.09      639.87     27.05 o
 -12   4   5      726.60      749.43     19.99 o
 -11   4   5     1259.43     1210.02     32.63 o
 -10   4   5     1672.57     1607.94     52.76 o
  -9   4   5      224.82      194.63      7.49 o
  -8   4   5     1952.89     1890.76     28.55 o
  -7   4   5      828.50      837.66     14.91 o
  -6   4   5      387.69      408.28      8.31 o
  -5   4   5     6195.82     6092.04     75.87 o
  -4   4   5      309.19      304.28      8.79 o
  -3   4   5     1289.59     1264.64     19.56 o
  -2   4   5     1413.40     1437.22     20.03 o
  -1   4   5      143.23      164.95      8.19 o
   0   4   5     8171.11     7996.02     93.46 o
   1   4   5       69.91       78.93      3.32 o
   2   4   5     3644.03     3674.54     47.05 o
   3   4   5     2409.04     2430.25     31.06 o
   4   4   5       52.25       42.35      5.29 o
   5   4   5     5903.55     5895.30     69.85 o
   6   4   5      958.05      978.00     16.01 o
   7   4   5     3137.64     3145.21     60.94 o
   8   4   5      926.63      920.59     27.51 o
   9   4   5       79.73       84.86      8.69 o
  10   4   5     1418.26     1438.14     44.49 o
  11   4   5      445.43      448.38     26.44 o
  12   4   5      695.98      713.07     23.82 o
  13   4   5      212.36      198.43     22.63 o
  14   4   5       30.84       33.95      8.12 o
 -14   5   5      104.95      103.07      8.54 o
 -13   5   5       21.87       29.66      6.25 o
 -12   5   5      524.91      461.29     15.66 o
 -11   5   5     1054.94     1030.41     25.54 o
 -10   5   5      546.02      520.56     16.48 o
  -9   5   5     1079.69     1009.57     24.68 o
  -8   5   5      509.72      523.16     13.99 o
  -7   5   5      983.47      959.17     26.69 o
  -6   5   5     2108.16     2107.57     36.74 o
  -5   5   5      274.45      275.89     10.11 o
  -4   5   5     6579.17     6480.51     91.54 o
  -3   5   5      227.05      241.29      8.42 o
  -2   5   5      458.35      451.45     10.36 o
  -1   5   5     8886.66     8920.38    104.48 o
   0   5   5        1.81       12.14      3.42 o
   1   5   5     2953.15     2982.36     47.48 o
   2   5   5     1211.42     1258.51     22.16 o
   3   5   5     1259.13     1251.14     22.00 o
   4   5   5     2128.59     2176.06     34.27 o
   5   5   5      694.06      703.02     14.38 o
   6   5   5     4071.62     4041.00     66.11 o
   7   5   5      423.16      442.85     16.41 o
   8   5   5       20.71       29.01      7.35 o
   9   5   5     1000.11     1008.76     30.84 o
  10   5   5      148.74      173.91     12.47 o
  11   5   5      559.59      565.29     21.58 o
  12   5   5      791.14      791.40     27.00 o
  13   5   5      125.90      135.60     11.74 o
 -13   6   5      250.71      258.77     13.49 o
 -12   6   5       73.05       81.03      8.16 o
 -11   6   5       51.85       28.27      6.34 o
 -10   6   5      394.45      433.91     15.69 o
  -9   6   5      384.72      394.72     14.91 o
  -8   6   5     1493.66     1446.75     33.01 o
  -7   6   5      796.76      793.48     21.24 o
  -6   6   5      249.16      216.55      9.12 o
  -5   6   5     1120.58     1154.70     23.61 o
  -4   6   5      943.01      955.06     18.81 o
  -3   6   5     1723.67     1760.82     29.59 o
  -2   6   5     2899.90     2832.20     49.97 o
  -1   6   5     1538.26     1440.60     25.36 o
   0   6   5      820.80      829.63     17.51 o
   1   6   5     1129.29     1102.53     20.84 o
   2   6   5      864.61      847.29     17.53 o
   3   6   5     3303.11     3203.75     48.88 o
   4   6   5      674.04      654.81     14.68 o
   5   6   5      472.07      492.81     12.21 o
   6   6   5      511.34      527.85     14.59 o
   7   6   5       25.22       32.89      9.91 o
   8   6   5     2123.32     2121.12     55.48 o
   9   6   5        9.84       -0.23     10.37 o
  10   6   5      451.51      462.34     20.44 o
  11   6   5       22.07       13.34      8.45 o
  12   6   5      191.73      177.32     14.03 o
 -12   7   5       27.89       14.89     13.65 o
 -11   7   5      230.92      243.96     12.88 o
 -10   7   5       13.55        9.82      6.53 o
  -9   7   5      235.13      257.73     12.92 o
  -8   7   5      154.28      146.64     10.12 o
  -7   7   5      197.75      184.47     10.82 o
  -6   7   5      297.80      309.28     11.25 o
  -5   7   5      300.70      309.04     11.34 o
  -4   7   5      339.44      347.09     14.41 o
  -3   7   5      228.42      225.15     10.81 o
  -2   7   5       92.09       92.36      8.55 o
  -1   7   5      945.16      957.63     25.68 o
   0   7   5        0.75        1.80      6.36 o
   1   7   5       14.00       15.11      6.05 o
   2   7   5     1632.84     1563.67     31.30 o
   3   7   5        0.04       -2.81      4.73 o
   4   7   5      570.05      570.03     14.24 o
   5   7   5      141.05      154.46      7.66 o
   6   7   5       24.14       30.02      6.17 o
   7   7   5      227.70      232.88     11.13 o
   8   7   5       18.74       16.63     20.44 o
   9   7   5      655.64      688.46     26.71 o
  10   7   5       29.15       41.50     28.89 o
  11   7   5        3.04        0.58      8.67 o
 -10   8   5       56.96       60.27      8.34 o
  -9   8   5       73.82       78.66     11.15 o
  -8   8   5      169.09      182.14     14.52 o
  -7   8   5      567.75      598.53     65.08 o
  -6   8   5      176.30      160.12     13.75 o
  -5   8   5      260.89      242.70     13.10 o
  -4   8   5       37.84       40.32     11.43 o
  -3   8   5      182.35      170.94     11.79 o
  -2   8   5      307.11      280.91     14.49 o
  -1   8   5      699.62      623.03     20.75 o
   0   8   5      205.98      182.16     14.49 o
   1   8   5       41.59       29.26      7.93 o
   2   8   5        2.31        9.36      7.10 o
   3   8   5        9.38        2.43      5.73 o
   4   8   5      416.72      407.24     14.81 o
   5   8   5      136.68      138.78      9.18 o
   6   8   5       98.91       84.35      9.14 o
   7   8   5      120.83      116.17      8.92 o
   8   8   5      227.32      237.87     17.42 o
   9   8   5       91.96      100.29     16.34 o
  -8   9   5      154.55      159.34     19.73 o
  -7   9   5      135.83      143.21     19.91 o
  -6   9   5        9.14        5.38     12.35 o
  -5   9   5      339.59      330.34     18.74 o
  -4   9   5       36.91       28.82      9.98 o
  -3   9   5       21.37       17.97      8.20 o
  -2   9   5      154.47      131.00     18.19 o
  -1   9   5        3.43       -0.54      7.59 o
   0   9   5      112.99      105.84     10.72 o
   1   9   5      141.28      128.56     11.05 o
   2   9   5       24.62       43.98     10.34 o
   3   9   5       87.47      107.98     10.23 o
   4   9   5      123.48      127.95     10.08 o
   5   9   5      131.09      153.71     13.79 o
   6   9   5       47.77       49.05     12.97 o
   7   9   5        6.63       -1.64      7.69 o
  -4  10   5      275.67      302.21     19.66 o
  -3  10   5        4.88       -3.51      8.35 o
  -2  10   5       14.77       16.59      9.01 o
  -1  10   5       55.08       66.87     16.55 o
   0  10   5      355.29      332.50     17.06 o
   1  10   5      169.71      182.48     21.66 o
   2  10   5      179.00      162.49     14.90 o
   3  10   5        0.32        4.98      7.61 o
 -15   0   6      990.21     1056.71     30.51 o
 -14   0   6      134.85      127.73     10.05 o
 -13   0   6      197.67      207.51     24.70 o
 -12   0   6      474.66      508.32     32.82 o
 -11   0   6     1412.30     1396.73     35.52 o
 -10   0   6     2006.33     2020.80     47.52 o
  -9   0   6     3198.76     3332.32     73.11 o
  -8   0   6      900.95      913.25     21.05 o
  -7   0   6      532.56      571.38     15.31 o
  -6   0   6     5014.26     5110.78     89.78 o
  -5   0   6     3467.43     3404.17     78.42 o
  -4   0   6     6206.69     6201.60     96.65 o
  -3   0   6      131.27      132.18      6.72 o
  -2   0   6     3094.04     3049.64     57.24 o
  -1   0   6     2577.18     2429.60     40.79 o
   0   0   6       23.28       37.53      4.64 o
   1   0   6    10981.72    10984.25    220.52 o
   2   0   6      216.00      226.29      8.98 o
   3   0   6     2220.45     2329.85     39.33 o
   4   0   6     4112.90     4008.41     74.16 o
   5   0   6      123.68      137.59      6.66 o
   6   0   6     5494.18     5679.00    208.17 o
   7   0   6     3144.76     3032.44     99.84 o
   8   0   6     2524.44     2416.71     82.00 o
   9   0   6       69.80       57.66     10.99 o
  10   0   6      513.96      530.00     26.70 o
  11   0   6     2124.28     2219.45     76.86 o
  12   0   6      666.79      670.55     31.13 o
  13   0   6      895.76      921.52     38.93 o
  14   0   6      102.09       99.02     13.17 o
 -15   1   6       48.66       50.15      5.47 o
 -14   1   6       27.79       27.80      4.88 o
 -13   1   6     1025.50     1015.74     20.39 o
 -12   1   6        7.65        2.37      3.87 o
 -11   1   6      892.38      952.23     18.89 o
 -10   1   6      557.00      579.26     13.90 o
  -9   1   6      136.09      146.90      7.82 o
  -8   1   6     2682.56     2684.29     35.52 o
  -7   1   6      312.09      333.92      8.00 o
  -6   1   6     4198.00     4156.26     58.10 o
  -5   1   6     1891.97     1830.39     32.07 o
  -4   1   6        4.90        8.32      3.07 o
  -3   1   6     7753.55     7714.25     90.02 o
  -2   1   6     1069.58     1102.09     15.06 o
  -1   1   6     3297.22     3246.76     37.44 o
   0   1   6     4992.92     4961.24     55.38 o
   1   1   6        1.61       -0.09      2.62 o
   2   1   6     5256.01     5240.36     58.48 o
   3   1   6     1922.12     1857.92     22.85 o
   4   1   6     1317.60     1239.70     18.72 o
   5   1   6     2859.64     2847.84     43.82 o
   6   1   6       35.16       40.63      4.25 o
   7   1   6     1320.13     1327.62     35.32 o
   8   1   6     1133.91     1087.26     30.35 o
   9   1   6      523.89      546.94     19.26 o
  10   1   6     1063.62     1035.45     29.58 o
  11   1   6       82.19       89.90     10.75 o
  12   1   6      311.84      322.05     15.03 o
  13   1   6      325.14      321.55     15.12 o
  14   1   6        0.14        2.64      6.58 o
 -14   2   6      427.14      439.03     12.41 o
 -13   2   6        0.03       -1.56      4.04 o
 -12   2   6     1204.87     1244.49     23.86 o
 -11   2   6      137.52      124.96      6.66 o
 -10   2   6        7.96        6.04      3.76 o
  -9   2   6      888.05      907.35     17.90 o
  -8   2   6      327.93      322.86      8.57 o
  -7   2   6     2473.58     2509.51     36.88 o
  -6   2   6      268.63      262.15     10.94 o
  -5   2   6      284.08      259.13      7.05 o
  -4   2   6      126.92      125.96      5.16 o
  -3   2   6     2555.56     2430.27     33.46 o
  -2   2   6     5986.43     5958.96     85.69 o
  -1   2   6      585.34      603.16      9.97 o
   0   2   6      798.22      854.07     12.57 o
   1   2   6     1783.19     1742.57     21.81 o
   2   2   6     1343.71     1237.43     30.07 o
   3   2   6     1592.76     1519.99     22.58 o
   4   2   6     3890.41     3875.37     51.12 o
   5   2   6     2369.73     2399.34     30.46 o
   6   2   6      298.92      302.91      8.30 o
   7   2   6      824.37      827.16     25.17 o
   8   2   6      814.12      809.61     24.90 o
   9   2   6     1940.61     1956.88     49.12 o
  10   2   6       23.99       38.85      7.64 o
  11   2   6      415.00      396.15     16.45 o
  12   2   6        5.47        6.23      6.68 o
  13   2   6       44.63       40.50      7.91 o
  14   2   6      571.22      609.45     21.70 o
 -14   3   6        3.92       -2.59      5.01 o
 -13   3   6       11.07       13.28      5.30 o
 -12   3   6      116.24      132.84      8.50 o
 -11   3   6        4.74        2.51      5.00 o
 -10   3   6     1104.58     1065.68     36.46 o
  -9   3   6      228.11      197.17      7.59 o
  -8   3   6      152.88      175.24      8.11 o
  -7   3   6      345.82      331.14      8.48 o
  -6   3   6        2.64        2.75      3.17 o
  -5   3   6     1504.31     1458.62     21.02 o
  -4   3   6      244.20      233.76      7.56 o
  -3   3   6      727.51      724.48     12.16 o
  -2   3   6       66.90       76.09      5.98 o
  -1   3   6       41.22       39.22      3.67 o
   0   3   6     1866.61     1820.24     24.36 o
   1   3   6       26.87       33.28      3.39 o
   2   3   6      589.44      582.69     11.65 o
   3   3   6       36.94       51.02      4.37 o
   4   3   6       45.00       46.68      4.27 o
   5   3   6      960.69      954.62     15.88 o
   6   3   6      383.93      382.28      9.87 o
   7   3   6      547.86      521.19     19.85 o
   8   3   6      160.82      175.85     12.05 o
   9   3   6        3.29        2.45      6.26 o
  10   3   6      121.38      139.87     10.94 o
  11   3   6      215.10      228.81     13.49 o
  12   3   6      515.71      515.80     20.03 o
  13   3   6       88.19      100.13      9.98 o
 -13   4   6       41.01       26.05      6.10 o
 -12   4   6       19.74       12.38      7.00 o
 -11   4   6      795.16      806.92     28.52 o
 -10   4   6        1.54        0.98      5.19 o
  -9   4   6      104.33       98.05      7.71 o
  -8   4   6        8.94        4.63      4.68 o
  -7   4   6      199.05      205.83      8.86 o
  -6   4   6     1074.65     1033.79     18.94 o
  -5   4   6       16.01       17.68      3.88 o
  -4   4   6     1033.36     1033.60     18.99 o
  -3   4   6       14.64        9.37      3.77 o
  -2   4   6      443.16      452.23     10.16 o
  -1   4   6      229.53      218.04      6.74 o
   0   4   6      924.99      910.70     15.77 o
   1   4   6     1159.17     1142.69     20.51 o
   2   4   6      166.02      150.75      6.89 o
   3   4   6      438.51      432.82     10.13 o
   4   4   6      130.90      128.10      6.01 o
   5   4   6      696.20      688.12     13.06 o
   6   4   6      114.41      122.31      8.09 o
   7   4   6        3.05        5.02      6.80 o
   8   4   6       15.28       14.00      7.18 o
   9   4   6       26.83       23.84      7.46 o
  10   4   6      203.49      212.00     13.27 o
  11   4   6        2.55       -0.67     11.31 o
  12   4   6       29.61       42.92     16.54 o
  13   4   6        0.29       -0.53      7.76 o
 -13   5   6       28.13       38.20      6.86 o
 -12   5   6       11.41        5.41      5.70 o
 -11   5   6       82.74       74.65      7.90 o
 -10   5   6       61.97       66.96      7.67 o
  -9   5   6      490.90      515.78     27.06 o
  -8   5   6      112.50       88.50      7.55 o
  -7   5   6      170.56      174.24      8.62 o
  -6   5   6      232.13      238.72      8.78 o
  -5   5   6      267.37      269.33      9.30 o
  -4   5   6     1043.35     1025.31     19.54 o
  -3   5   6      890.10      859.72     17.32 o
  -2   5   6     1093.75     1060.08     22.41 o
  -1   5   6       93.73       84.72      6.56 o
   0   5   6      295.61      298.16     10.91 o
   1   5   6      378.69      368.95     10.72 o
   2   5   6      965.40      951.04     18.52 o
   3   5   6      779.99      735.90     15.60 o
   4   5   6       27.68       29.12      4.83 o
   5   5   6       51.31       62.29      7.06 o
   6   5   6        4.96        6.78      4.78 o
   7   5   6      979.69      986.56     30.70 o
   8   5   6       74.06       73.65      9.82 o
   9   5   6      154.71      170.88     12.96 o
  10   5   6       39.69       36.93      8.86 o
  11   5   6       47.87       46.52      9.42 o
  12   5   6      298.49      323.73     24.61 o
 -12   6   6      167.47      154.49     20.56 o
 -11   6   6       66.65       77.91      8.60 o
 -10   6   6      553.71      544.07     18.82 o
  -9   6   6      132.28      129.51      9.52 o
  -8   6   6      491.65      519.42     20.84 o
  -7   6   6      191.80      176.23      8.71 o
  -6   6   6      201.40      202.37      8.52 o
  -5   6   6      745.93      766.83     18.76 o
  -4   6   6      869.48      849.15     20.29 o
  -3   6   6       98.42      100.15      7.56 o
  -2   6   6      318.12      331.73     14.29 o
  -1   6   6      183.69      181.28     10.87 o
   0   6   6      346.93      335.30     14.13 o
   1   6   6     1624.72     1535.56     30.39 o
   2   6   6       66.87       62.70      6.85 o
   3   6   6      937.28      909.06     18.84 o
   4   6   6      504.82      463.05     12.54 o
   5   6   6       26.89       48.11      8.60 o
   6   6   6      825.09      857.14     20.11 o
   7   6   6       66.80       62.34      6.22 o
   8   6   6      469.05      480.35     27.71 o
   9   6   6       43.10       45.03      9.77 o
  10   6   6        5.57       -4.16      7.87 o
  11   6   6      171.96      190.15     14.95 o
 -10   7   6       38.62       41.05      8.18 o
  -9   7   6       49.46       50.41      7.69 o
  -8   7   6     1077.27     1125.29     51.75 o
  -7   7   6       30.11       30.56      6.68 o
  -6   7   6     1630.68     1604.34     32.37 o
  -5   7   6      176.96      202.55     13.47 o
  -4   7   6       44.52       34.87      7.92 o
  -3   7   6     1887.43     1782.45     40.69 o
  -2   7   6      790.02      760.08     22.95 o
  -1   7   6     1718.67     1592.64     37.48 o
   0   7   6      956.63      881.25     24.91 o
   1   7   6       61.61       71.72     12.55 o
   2   7   6      443.60      453.34     17.08 o
   3   7   6      860.31      824.63     20.32 o
   4   7   6      982.38     1027.31     23.13 o
   5   7   6      821.13      843.32     19.77 o
   6   7   6      149.47      168.11      9.69 o
   7   7   6       34.03       32.38      6.31 o
   8   7   6      301.88      306.60     18.87 o
   9   7   6       69.98       82.91     12.11 o
  -8   8   6        0.02       -3.31     11.52 o
  -7   8   6      846.58      863.98     44.31 o
  -6   8   6      343.09      370.18     16.58 o
  -5   8   6      251.12      247.81     21.90 o
  -4   8   6      645.94      631.49     29.45 o
  -3   8   6        8.85       23.92      8.30 o
  -2   8   6     1223.53     1124.81     30.27 o
  -1   8   6      230.72      234.70     13.83 o
   0   8   6      134.31      130.70     11.77 o
   1   8   6     1292.93     1263.96     32.57 o
   2   8   6       20.51       32.75      8.13 o
   3   8   6      281.47      285.48     14.37 o
   4   8   6      850.73      887.21     34.30 o
   5   8   6      108.30      123.81     11.52 o
   6   8   6      563.63      589.26     20.30 o
   7   8   6      199.47      174.43     19.64 o
  -5   9   6      940.71      971.01     28.64 o
  -4   9   6      113.46      116.70     11.72 o
  -3   9   6      492.53      474.52     28.74 o
  -2   9   6       21.49       31.79     11.56 o
  -1   9   6       16.00       14.57      9.64 o
   0   9   6     1098.22     1051.58     30.01 o
   1   9   6        0.41        8.95      8.04 o
   2   9   6      793.65      742.65     23.80 o
   3   9   6       82.01       96.44     17.50 o
   4   9   6        3.07        6.48      7.13 o
 -13   1   7      135.26      171.26      8.39 o
 -12   1   7        0.21        3.29      4.22 o
 -11   1   7       63.30       59.92      8.19 o
 -10   1   7       20.24       16.68      4.40 o
  -9   1   7      405.65      431.22     11.56 o
  -8   1   7      371.87      379.37     10.68 o
  -7   1   7      250.95      254.15      8.19 o
  -6   1   7        7.95        1.52      3.29 o
  -5   1   7       21.97       18.62      4.29 o
  -4   1   7     1889.78     1911.71     30.47 o
  -3   1   7      203.89      193.57      7.40 o
  -2   1   7      532.58      544.37     12.26 o
  -1   1   7       93.48      101.61      4.48 o
   0   1   7      140.73      147.83      5.76 o
   1   1   7      447.74      423.82     12.76 o
   2   1   7        0.69       -2.10      3.44 o
   3   1   7     1449.13     1414.82     21.90 o
   4   1   7      142.19      133.20      5.81 o
   5   1   7       30.24       30.90      3.91 o
   6   1   7       44.68       50.10      3.97 o
   7   1   7       70.92       64.84      8.63 o
   8   1   7      557.92      564.01     20.68 o
   9   1   7        5.86        8.35      9.07 o
  10   1   7      126.94      130.13     10.90 o
  11   1   7       20.40       15.77      7.50 o
  12   1   7      493.22      497.74     20.18 o
 -13   2   7       88.35       92.75      7.99 o
 -12   2   7        9.89        8.35      5.50 o
 -11   2   7      865.58      884.43     22.50 o
 -10   2   7       15.59        2.14      5.80 o
  -9   2   7      372.18      425.26     11.53 o
  -8   2   7      546.20      561.49     13.35 o
  -7   2   7       15.41       18.22      3.70 o
  -6   2   7     1470.94     1479.17     24.01 o
  -5   2   7       44.76       72.65      4.95 o
  -4   2   7      371.78      392.83     10.33 o
  -3   2   7      468.48      440.27     10.89 o
  -2   2   7      195.16      194.05      7.53 o
  -1   2   7     2301.42     2237.51     48.39 o
   0   2   7      375.86      395.61      9.73 o
   1   2   7      171.27      180.08      7.16 o
   2   2   7     1110.85     1126.45     18.53 o
   3   2   7      198.72      178.05      6.74 o
   4   2   7     1531.89     1503.93     23.04 o
   5   2   7     1110.36     1115.57     18.27 o
   6   2   7      209.71      203.05      8.56 o
   7   2   7     1112.69     1137.65     33.06 o
   8   2   7      169.14      153.69     11.70 o
   9   2   7      199.60      205.89     13.12 o
  10   2   7      452.37      444.61     28.86 o
  11   2   7      155.14      170.14     13.05 o
  12   2   7      184.41      188.25     13.59 o
 -13   3   7       42.79       28.98      6.46 o
 -12   3   7      919.21      952.89     24.47 o
 -11   3   7       13.01       17.55      5.84 o
 -10   3   7     1091.65     1172.98     27.87 o
  -9   3   7      101.40      107.28      8.10 o
  -8   3   7      106.87       95.91      7.57 o
  -7   3   7     1776.81     1780.05     39.86 o
  -6   3   7        0.42        6.25      4.13 o
  -5   3   7     3199.74     3155.70     47.58 o
  -4   3   7      743.97      735.58     15.20 o
  -3   3   7      820.75      824.43     16.78 o
  -2   3   7     1683.66     1661.19     32.50 o
  -1   3   7     2049.02     1976.81     41.29 o
   0   3   7     4300.38     4161.90     87.29 o
   1   3   7      873.70      873.05     15.77 o
   2   3   7       49.05       57.73      4.91 o
   3   3   7     1182.46     1161.19     19.25 o
   4   3   7     1234.72     1231.45     20.13 o
   5   3   7     1148.13     1181.61     19.41 o
   6   3   7     2058.88     2034.65     36.44 o
   7   3   7      225.70      220.27     13.85 o
   8   3   7      158.04      178.79     17.81 o
   9   3   7     1055.43     1032.63     31.90 o
  10   3   7      229.55      241.81     25.70 o
  11   3   7      679.25      694.56     25.15 o
  12   3   7        1.02       -7.48      7.48 o
 -12   4   7       50.21       43.83      7.10 o
 -11   4   7      397.96      413.35     15.51 o
 -10   4   7      280.41      291.12     12.81 o
  -9   4   7      406.95      396.78     14.80 o
  -8   4   7     1210.84     1246.07     35.76 o
  -7   4   7       81.36       76.36      6.37 o
  -6   4   7      797.02      780.99     16.30 o
  -5   4   7     1483.52     1513.47     29.46 o
  -4   4   7      635.63      655.96     15.02 o
  -3   4   7     3252.29     3200.10     72.71 o
  -2   4   7        4.94        6.50      6.31 o
  -1   4   7     1954.34     1892.49     40.51 o
   0   4   7      994.14      965.04     29.57 o
   1   4   7      300.84      301.11     11.15 o
   2   4   7     4543.25     4425.02     68.84 o
   3   4   7        2.34       12.07      4.61 o
   4   4   7     1665.98     1683.94     26.05 o
   5   4   7      890.79      893.81     16.29 o
   6   4   7        2.44       -4.68      4.68 o
   7   4   7     2176.73     2204.00     59.32 o
   8   4   7      243.33      249.94     15.40 o
   9   4   7      447.38      461.18     26.02 o
  10   4   7      565.58      577.30     22.62 o
  11   4   7       60.62       55.67      9.99 o
 -11   5   7       91.55      109.26      9.12 o
 -10   5   7      368.76      352.80     14.79 o
  -9   5   7      794.60      857.63     26.30 o
  -8   5   7      179.83      182.06     13.01 o
  -7   5   7     1607.63     1588.93     35.97 o
  -6   5   7       91.68       99.87      6.55 o
  -5   5   7      146.76      140.11      8.33 o
  -4   5   7     2440.91     2532.00     52.54 o
  -3   5   7      112.48      102.30      9.24 o
  -2   5   7     1914.41     1858.98     40.77 o
  -1   5   7      386.21      397.79     15.25 o
   0   5   7      411.83      393.72     15.05 o
   1   5   7     1597.07     1520.85     34.63 o
   2   5   7      464.40      441.59     13.65 o
   3   5   7     2664.00     2642.12     46.65 o
   4   5   7       59.34       67.87      6.44 o
   5   5   7        0.97        6.72      4.58 o
   6   5   7      969.49     1015.47     22.34 o
   7   5   7      122.03      126.16     11.86 o
   8   5   7      584.85      592.05     23.91 o
   9   5   7      232.41      267.82     22.69 o
  10   5   7      182.69      183.57     14.22 o
 -10   6   7       83.40       96.40     10.40 o
  -9   6   7        4.83        0.02      7.80 o
  -8   6   7      830.96      933.34     44.84 o
  -7   6   7      131.40      167.35     12.36 o
  -6   6   7      735.93      772.36     19.65 o
  -5   6   7      735.31      736.63     22.10 o
  -4   6   7       52.33       72.90     17.36 o
  -3   6   7      335.40      336.82     15.14 o
  -2   6   7      849.09      801.61     27.58 o
  -1   6   7      364.20      358.90     15.33 o
   0   6   7     1067.95     1053.78     27.49 o
   1   6   7       90.31      101.28     10.51 o
   2   6   7      308.55      338.01     14.61 o
   3   6   7      689.55      688.00     26.74 o
   4   6   7      121.46      132.35      8.44 o
   5   6   7     1304.09     1367.04     27.67 o
   6   6   7       61.43       69.71      8.94 o
   7   6   7      239.86      249.87     32.82 o
   8   6   7       68.32       85.37     25.29 o
   9   6   7        3.17        2.79      9.49 o
  -7   7   7      131.01      130.40     11.61 o
  -6   7   7      289.74      330.74     15.69 o
  -5   7   7       19.68       23.59      8.06 o
  -4   7   7      511.09      478.22     18.58 o
  -3   7   7       51.19       55.06      8.94 o
  -2   7   7      127.13       96.71     10.10 o
  -1   7   7      987.44      920.65     26.23 o
   0   7   7       47.82       43.00      8.36 o
   1   7   7      364.71      357.60     16.07 o
   2   7   7      106.31      109.27      9.84 o
   3   7   7      116.94       89.21      9.50 o
   4   7   7      275.45      303.46     14.20 o
   5   7   7       57.02       83.42     11.11 o
   6   7   7      678.70      747.62     22.73 o
   7   7   7        1.10       -2.57      6.00 o
  -5   8   7      349.42      354.62     17.40 o
  -4   8   7       35.39       36.57      9.42 o
  -3   8   7      299.56      332.27     21.38 o
  -2   8   7        3.42        1.12      7.81 o
  -1   8   7        6.79       12.35      8.10 o
   0   8   7      132.47      118.61     11.54 o
   1   8   7      273.12      285.11     15.40 o
   2   8   7      112.81       94.25     11.45 o
   3   8   7       20.25       19.54      7.74 o
   4   8   7        2.26        8.84      7.21 o
   5   8   7        8.80       13.44      7.18 o
 -12   0   8       93.46      114.52     12.61 o
 -11   0   8      129.67      138.18     10.64 o
 -10   0   8      167.98      192.19     12.34 o
  -9   0   8      691.18      686.82     22.67 o
  -8   0   8      787.93      846.70     25.88 o
  -7   0   8     1006.85     1122.54     26.10 o
  -6   0   8        6.26        3.39      6.71 o
  -5   0   8      241.50      276.51     17.07 o
  -4   0   8     1057.78     1081.48     76.48 o
  -3   0   8      186.51      171.39     12.11 o
  -2   0   8     3179.90     3122.37     75.47 o
  -1   0   8       97.94       86.13      9.97 o
   0   0   8      784.20      772.48     25.70 o
   1   0   8     2740.58     2626.25     64.82 o
   2   0   8      468.78      465.01     15.87 o
   3   0   8     1827.85     1815.08     38.95 o
   4   0   8       75.62       70.33      8.87 o
   5   0   8     2570.15     2609.17     63.11 o
   6   0   8      347.04      355.49     14.47 o
   7   0   8       68.33       67.00     13.82 o
   8   0   8     1713.62     1689.80     65.64 o
   9   0   8      202.90      187.93     19.44 o
  10   0   8      380.79      413.38     27.77 o
  11   0   8      135.99      143.15     17.84 o
 -12   1   8       92.28      116.49      8.74 o
 -11   1   8      482.91      509.32     16.68 o
 -10   1   8       89.16      108.55     10.92 o
  -9   1   8      884.47      973.00     24.12 o
  -8   1   8      272.58      300.35     10.22 o
  -7   1   8       70.29       73.46      5.07 o
  -6   1   8     1671.89     1686.20     27.60 o
  -5   1   8       51.09       63.17      6.12 o
  -4   1   8     1470.64     1499.32     29.39 o
  -3   1   8     1111.71     1081.60     26.39 o
  -2   1   8       77.56       75.15      6.98 o
  -1   1   8     1849.67     1749.75     32.88 o
   0   1   8      442.02      439.87     13.32 o
   1   1   8     1037.28     1016.75     21.96 o
   2   1   8     1132.99     1127.28     23.78 o
   3   1   8       18.67       13.69      4.36 o
   4   1   8     1103.68     1090.59     18.71 o
   5   1   8      573.77      569.71     12.33 o
   6   1   8      156.66      178.19      8.51 o
   7   1   8      605.77      627.83     24.84 o
   8   1   8       28.65       10.81      8.80 o
   9   1   8      535.87      568.01     22.83 o
  10   1   8      262.43      280.13     22.83 o
 -11   2   8        3.83        2.29      5.65 o
 -10   2   8      766.56      842.53     22.56 o
  -9   2   8       29.12       34.47      6.42 o
  -8   2   8       92.13       99.04      8.47 o
  -7   2   8      650.00      692.35     17.37 o
  -6   2   8      177.59      183.37      9.21 o
  -5   2   8     2632.23     2675.23     46.23 o
  -4   2   8      272.77      281.06     10.73 o
  -3   2   8       89.77      106.66      8.70 o
  -2   2   8     1053.53      985.47     24.81 o
  -1   2   8      313.52      299.01     14.27 o
   0   2   8      756.97      692.89     19.64 o
   1   2   8      955.38      942.34     24.67 o
   2   2   8      564.27      556.86     13.70 o
   3   2   8      384.73      397.71     10.44 o
   4   2   8      889.18      885.69     16.39 o
   5   2   8      549.23      570.89     12.43 o
   6   2   8     1032.72     1037.11     24.79 o
   7   2   8        3.57       -0.28      8.89 o
   8   2   8      445.23      466.25     20.27 o
   9   2   8       84.07       83.78     10.52 o
  10   2   8        1.53       -1.52      8.08 o
 -11   3   8       30.64       41.41      6.99 o
 -10   3   8       32.67       34.69      6.98 o
  -9   3   8       41.34       32.10      6.55 o
  -8   3   8      281.53      302.37     15.54 o
  -7   3   8        2.72       -4.66      4.66 o
  -6   3   8      198.06      224.92     10.68 o
  -5   3   8      154.28      139.25      8.38 o
  -4   3   8        8.45        8.90      6.42 o
  -3   3   8      900.97      901.45     25.37 o
  -2   3   8        2.20       -1.60      5.74 o
  -1   3   8      482.83      473.79     30.37 o
   0   3   8      465.94      450.05     15.60 o
   1   3   8        0.33        8.54      5.48 o
   2   3   8      910.54      875.86     20.22 o
   3   3   8       84.39       83.41      6.40 o
   4   3   8      318.38      326.93      9.69 o
   5   3   8      176.80      192.37      7.72 o
   6   3   8       14.95       16.26      5.66 o
   7   3   8      210.44      231.84     15.33 o
   8   3   8      141.56      160.05     13.28 o
   9   3   8       52.17       62.56     14.59 o
  10   3   8       23.08       24.17      8.97 o
 -10   4   8       54.99       59.03      7.99 o
  -9   4   8      455.45      486.26     17.15 o
  -8   4   8        1.77        3.07     10.34 o
  -7   4   8       32.27       43.85      8.81 o
  -6   4   8       31.53       17.62      6.94 o
  -5   4   8      146.24      150.48     10.19 o
  -4   4   8      166.94      175.78     10.81 o
  -3   4   8      193.45      198.04     11.37 o
  -2   4   8      227.49      204.33     13.76 o
  -1   4   8        1.39       -3.83      5.55 o
   0   4   8      155.14      146.39      9.74 o
   1   4   8       59.52       58.51      7.42 o
   2   4   8      338.60      315.67     13.35 o
   3   4   8       85.16       96.79     10.89 o
   4   4   8        5.72        1.06      4.73 o
   5   4   8       14.20       10.46      4.83 o
   6   4   8       60.93       63.10      7.32 o
   7   4   8      188.07      183.93     14.22 o
   8   4   8       70.56       82.26     11.66 o
   9   4   8        4.34       -4.93     10.58 o
  -9   5   8      185.50      218.15     15.59 o
  -7   5   8      501.92      530.00     32.14 o
  -6   5   8       49.58       49.81      8.13 o
  -5   5   8      141.90      149.31     10.61 o
  -4   5   8      218.77      207.67     12.31 o
  -3   5   8       65.54       62.26      8.43 o
  -2   5   8      231.38      203.11     16.03 o
  -1   5   8      409.71      383.87     15.62 o
   0   5   8       78.34       80.84      8.65 o
   1   5   8      157.34      156.74     10.50 o
   2   5   8       68.40       75.71      8.19 o
   3   5   8       29.07       25.24      6.93 o
   4   5   8      473.33      458.93     16.41 o
   5   5   8       92.23      118.50      9.42 o
   6   5   8       78.64       63.69     10.60 o
   7   5   8        1.69      -10.93     10.93 o
   8   5   8        1.11       -1.06     11.46 o
  -7   6   8      227.36      223.26     22.39 o
  -6   6   8      180.79      196.79     15.39 o
  -5   6   8      113.71      121.12     10.66 o
  -4   6   8       62.40       53.05      8.86 o
  -3   6   8      296.68      273.29     17.18 o
  -2   6   8      516.95      518.11     18.95 o
  -1   6   8      277.32      288.57     14.55 o
   0   6   8      288.79      279.76     14.45 o
   1   6   8       59.95       69.51      8.86 o
   2   6   8      213.30      197.85     14.58 o
   3   6   8      542.89      558.51     29.18 o
   4   6   8       24.70       29.14      7.36 o
   5   6   8      457.10      454.72     16.21 o
   6   6   8       24.80       13.41     10.16 o
  -5   7   8        0.05       11.17      9.83 o
  -4   7   8      758.01      764.93     24.64 o
  -3   7   8       50.27       46.80      9.37 o
  -2   7   8      205.36      185.28     14.08 o
  -1   7   8      411.38      405.27     18.08 o
   0   7   8      138.07      155.26     12.41 o
   1   7   8      588.53      573.02     20.74 o
   2   7   8      168.67      154.47     11.65 o
   3   7   8       52.61       65.37      9.38 o
   4   7   8       64.58       98.57     21.18 o
  -9   1   9       28.99       41.83     11.58 o
  -8   1   9        0.69       26.64     10.69 o
  -7   1   9       59.99       82.47      8.57 o
  -6   1   9      287.55      274.69     16.36 o
  -5   1   9       99.16      105.62     14.65 o
  -4   1   9      364.61      364.04     14.65 o
  -3   1   9       13.91        4.11      6.10 o
  -2   1   9      154.76      146.13      9.91 o
  -1   1   9        0.38        0.79      5.31 o
   0   1   9      468.70      475.05     14.50 o
   1   1   9      160.14      163.61      9.24 o
   2   1   9        0.36       -4.80      4.80 o
   3   1   9       66.72       62.51      6.70 o
   4   1   9       41.98       39.58      6.29 o
   5   1   9      759.83      741.68     17.75 o
   6   1   9       19.41       24.94      6.01 o
   7   1   9      133.98      152.25     13.51 o
   8   1   9        1.69        7.07      9.05 o
  -9   2   9      206.70      207.66     19.97 o
  -8   2   9       56.71       55.48     14.24 o
  -7   2   9      305.17      344.36     18.57 o
  -6   2   9      173.35      173.20     13.53 o
  -5   2   9       53.78       61.13      9.73 o
  -4   2   9      673.47      653.63     27.97 o
  -3   2   9      147.12      159.73     10.42 o
  -2   2   9      423.90      426.64     15.92 o
  -1   2   9      407.06      412.49     15.48 o
   0   2   9        0.02       -5.12      5.12 o
   1   2   9      779.77      764.87     19.12 o
   2   2   9      273.62      263.58     12.33 o
   3   2   9      360.76      378.69     17.05 o
   4   2   9      339.85      344.10     12.56 o
   5   2   9        5.97        9.69     12.31 o
   6   2   9      349.50      383.01     24.46 o
   7   2   9      259.38      262.98     17.34 o
   8   2   9       49.53       62.39     15.60 o
  -8   3   9      710.46      762.25     39.94 o
  -7   3   9      111.31      112.61     16.66 o
  -6   3   9       92.03       91.42     11.32 o
  -5   3   9      560.09      555.13     18.82 o
  -4   3   9      355.12      378.72     15.67 o
  -3   3   9     1379.37     1362.01     32.94 o
  -2   3   9      249.11      261.69     13.08 o
  -1   3   9      114.35      101.47      9.17 o
   0   3   9      476.80      457.62     16.65 o
   1   3   9      551.71      527.64     20.90 o
   2   3   9      580.05      596.75     17.01 o
   3   3   9      928.95      954.53     23.77 o
   4   3   9      143.19      156.85      9.71 o
   5   3   9        5.65       14.04      6.23 o
   6   3   9      623.53      633.87     28.24 o
   7   3   9      123.30      155.03     19.61 o
  -7   4   9      331.64      329.90     26.59 o
  -6   4   9      797.59      792.10     23.59 o
  -5   4   9        3.10        2.48      7.10 o
  -4   4   9      740.78      782.73     23.39 o
  -3   4   9      289.49      278.67     14.32 o
  -2   4   9       17.82       18.71      9.21 o
  -1   4   9     1267.97     1263.96     31.52 o
   0   4   9       22.39       30.33      8.27 o
   1   4   9      628.13      655.78     20.70 o
   2   4   9      290.29      272.58     13.39 o
   3   4   9        9.54       12.38      7.80 o
   4   4   9     1138.18     1173.50     29.36 o
   5   4   9      167.73      169.20     10.64 o
   6   4   9      637.68      656.73     29.60 o
  -5   5   9      479.80      506.09     19.35 o
  -4   5   9       25.23       35.75      8.87 o
  -3   5   9      191.22      181.12     12.25 o
  -2   5   9      776.66      807.06     24.51 o
  -1   5   9        3.11        1.97     15.57 o
   0   5   9     1569.13     1529.92     37.01 o
   1   5   9       20.72       21.76      7.80 o
   2   5   9        5.13       11.74      7.08 o
   3   5   9      798.52      819.72     26.89 o
   4   5   9       36.78       49.02      8.99 o
  -1   6   9      300.70      310.56     18.43 o
   0   6   9      110.06      100.47     12.19 o
  -6   0  10      334.69      352.35     27.59 o
  -5   0  10     1588.24     1572.76     65.22 o
  -4   0  10      156.51      163.00     19.02 o
  -3   0  10      351.48      365.64     26.29 o
  -2   0  10      368.79      339.90     18.96 o
  -1   0  10      143.59      117.18     12.97 o
   0   0  10     1056.58     1108.84     43.28 o
   1   0  10       18.26       27.88      9.81 o
   2   0  10      845.19      869.49     30.38 o
   3   0  10       79.20       71.07     11.34 o
   4   0  10       14.70       20.62      9.29 o
  -5   1  10       71.69       62.88     10.77 o
  -4   1  10      307.03      291.55     21.53 o
  -3   1  10      175.90      190.13     12.33 o
  -2   1  10      532.27      518.87     18.48 o
  -1   1  10      406.39      412.70     14.71 o
   0   1  10        0.19       -5.83      5.83 o
   1   1  10      505.12      499.40     15.86 o
   2   1  10      319.10      307.00     12.97 o
   3   1  10      228.27      248.02     11.59 o
   4   1  10      538.29      558.18     16.71 o
  -5   2  10      120.67      105.68     12.17 o
  -4   2  10      186.61      180.19     12.18 o
  -3   2  10      299.47      305.80     14.82 o
  -2   2  10      354.84      346.46     15.51 o
  -1   2  10      157.05      158.96     11.08 o
   0   2  10       72.62       71.19      8.84 o
   1   2  10      325.20      308.12     13.01 o
   2   2  10      197.03      206.20     10.83 o
   3   2  10      314.79      345.97     13.62 o
  -3   3  10       14.07       11.98      7.66 o
  -2   3  10        3.59        5.67      9.92 o
  -1   3  10      153.85      163.87     11.60 o
   0   3  10       23.72       24.91      7.74 o
   1   3  10      234.00      252.63     13.69 o
   2   3  10       14.20        9.20      7.72 o
 
